# Supplementary material for: Tetra­aqua­bis­(pyridine-κN)nickel(II) dinitrate
Source: Acta Crystallogr Sect E Struct Rep Online. 2010 Jun 16;66(Pt 7):m780. doi: 10.1107/S1600536810021653 (PMC3006910; doi:10.1107/S1600536810021653)
Supplement: Supplementary file 1 [file e-66-0m780-sup1.cif]

##############################################################################
###                                                                        ###
###        Electronic paper (Acta Crystallographica Section E)             ###
###                                                                        ###
##############################################################################
#                                                                            #
# This CIF contains the data in a paper accepted for publication in Acta     #
# Crystallographica Section E. It conforms to the requirements of Notes      #
# for Authors for Section E, and has been peer reviewed under the auspices   #
# of the IUCr Commission on Journals.                                        #
#                                                                            #
# Full details of the Crystallographic Information File format               #
# are given in the paper "The Crystallographic Information File (CIF):       #
# a New Standard Archive File for Crystallography" by S. R. Hall, F. H.      #
# Allen and I. D. Brown [Acta Cryst. (1991), A47, 655-685].                  #
#                                                                            #
# The current version of the core CIF dictionary is obtainable from          #
# ftp://ftp.iucr.org/pub/cif_core.dic. The current version number is 2.4.    #
#                                                                            #
# Software is freely available for graphical display of the structure(s) in  #
# this CIF.  For information consult the CIF home page http://www.iucr.org/  #
# cif/home.html                                                              #
#                                                                            #
# This file may be used for bona fide research purposes within the           #
# scientific community so long as proper attribution is given to the journal # 
# article from which it was obtained.                                        #
#                                                                            #
##############################################################################
                                             
data_I
_audit_creation_method     SHELXL-97
_chemical_name_systematic
;
Tetraaquabis(pyridine-\k<i>N</i>)nickel(II) dinitrate
;
_chemical_name_common     ?
_chemical_formula_moiety     'C10 H18 N2 Ni O4 2+, 2(N O3 -)'
_chemical_formula_sum     'C10 H18 N4 Ni O10'
_chemical_formula_iupac     '[Ni (C5 H5 N)2 (H2 O)4] (N O3)2'
_chemical_formula_weight     412.99
_chemical_melting_point     ?
_symmetry_cell_setting     monoclinic
_symmetry_space_group_name_H-M     'P 21/n'
_symmetry_space_group_name_Hall     '-P 2yn'
loop_
    _symmetry_equiv_pos_as_xyz
    'x, y, z'
    '-x+1/2, y+1/2, -z+1/2'
    '-x, -y, -z'
    'x-1/2, -y-1/2, z-1/2'
_cell_length_a     7.3245(4)
_cell_length_b     11.3179(6)
_cell_length_c     10.9347(5)
_cell_angle_alpha     90.00
_cell_angle_beta     96.436(4)
_cell_angle_gamma     90.00
_cell_volume     900.75(8)
_cell_formula_units_Z     2
_cell_measurement_reflns_used     12828
_cell_measurement_theta_min     2.60
_cell_measurement_theta_max     29.24
_cell_measurement_temperature     293(2)
_exptl_crystal_description     block
_exptl_crystal_colour     'light green'
_exptl_crystal_size_max     0.28
_exptl_crystal_size_mid     0.16
_exptl_crystal_size_min     0.07
_exptl_crystal_density_diffrn     1.523
_exptl_crystal_density_meas     ?
_exptl_crystal_density_method     'not measured'
_exptl_crystal_F_000     428
_exptl_absorpt_coefficient_mu     1.132
_exptl_absorpt_correction_type     numerical
_exptl_absorpt_process_details     '(X-SHAPE and X-RED32; Stoe & Cie, 2002)'
_exptl_absorpt_correction_T_min     0.801
_exptl_absorpt_correction_T_max     0.927
_diffrn_ambient_temperature     293(2)
_diffrn_radiation_type     MoK\a
_diffrn_radiation_wavelength     0.71073
_diffrn_radiation_source     'fine-focus sealed tube'
_diffrn_radiation_monochromator     graphite
_diffrn_measurement_device_type     'Stoe IPDS-2'
_diffrn_measurement_method     '\w scans'
_diffrn_detector_area_resol_mean     ?
_diffrn_reflns_number     12828
_diffrn_reflns_av_R_equivalents     0.0397
_diffrn_reflns_av_sigmaI/netI     0.0188
_diffrn_reflns_theta_min     2.60
_diffrn_reflns_theta_max     29.24
_diffrn_reflns_theta_full     29.24
_diffrn_measured_fraction_theta_max     0.991
_diffrn_measured_fraction_theta_full     0.991
_diffrn_reflns_limit_h_min     -10
_diffrn_reflns_limit_h_max     9
_diffrn_reflns_limit_k_min     -15
_diffrn_reflns_limit_k_max     15
_diffrn_reflns_limit_l_min     -15
_diffrn_reflns_limit_l_max     14
_diffrn_standards_number     0
_diffrn_standards_interval_count     ?
_diffrn_standards_interval_time     0
_diffrn_standards_decay_%     0
_reflns_number_total     2427
_reflns_number_gt     2087
_reflns_threshold_expression     I>2\s(I)
_refine_ls_structure_factor_coef     Fsqd
_refine_ls_matrix_type     full
_refine_ls_R_factor_all     0.0587
_refine_ls_R_factor_gt     0.0492
_refine_ls_wR_factor_gt     0.1239
_refine_ls_wR_factor_ref     0.1292
_refine_ls_goodness_of_fit_ref     1.145
_refine_ls_restrained_S_all     1.145
_refine_ls_number_reflns     2427
_refine_ls_number_parameters     115
_refine_ls_number_restraints     0
_refine_ls_hydrogen_treatment     constr
_refine_ls_weighting_scheme     calc
_refine_ls_weighting_details
         'calc w=1/[\s^2^(Fo^2^)+(0.0554P)^2^+0.6589P] where P=(Fo^2^+2Fc^2^)/3'
_atom_sites_solution_hydrogens     geom
_atom_sites_solution_primary     direct
_atom_sites_solution_secondary     difmap
_refine_ls_shift/su_max     0.000
_refine_ls_shift/su_mean     0.000
_refine_diff_density_max     0.321
_refine_diff_density_min     -0.465
_refine_ls_extinction_method     none
_refine_ls_extinction_coef     ?
loop_
    _atom_type_symbol
    _atom_type_description
    _atom_type_scat_dispersion_real
    _atom_type_scat_dispersion_imag
    _atom_type_scat_source
    'C' 'C' 0.0033 0.0016
                         'International Tables Vol C Tables 4.2.6.8 and 6.1.1.4'
    'H' 'H' 0.0000 0.0000
                         'International Tables Vol C Tables 4.2.6.8 and 6.1.1.4'
    'N' 'N' 0.0061 0.0033
                         'International Tables Vol C Tables 4.2.6.8 and 6.1.1.4'
    'Ni' 'Ni' 0.3393 1.1124
                         'International Tables Vol C Tables 4.2.6.8 and 6.1.1.4'
    'O' 'O' 0.0106 0.0060
                         'International Tables Vol C Tables 4.2.6.8 and 6.1.1.4'
_computing_data_collection     'X-AREA (Stoe & Cie, 2002)'
_computing_cell_refinement     'X-AREA (Stoe & Cie, 2002)'
_computing_data_reduction     'X-AREA (Stoe & Cie, 2002)'
_computing_structure_solution     'SHELXS97 (Sheldrick, 2008)'
_computing_structure_refinement     'SHELXL97 (Sheldrick, 2008)'
_computing_molecular_graphics     'SHELXTL (Sheldrick, 2008)'
_computing_publication_material     'SHELXTL (Sheldrick, 2008)'
loop_
    _atom_site_type_symbol
    _atom_site_label
    _atom_site_fract_x
    _atom_site_fract_y
    _atom_site_fract_z
    _atom_site_U_iso_or_equiv
    _atom_site_adp_type
    _atom_site_calc_flag
    _atom_site_refinement_flags
    _atom_site_occupancy
    _atom_site_disorder_assembly
    _atom_site_disorder_group
    Ni Ni1 0.5000 0.5000 0.5000 0.03618(15) Uani d S 1 . .
    N N1 0.6201(3) 0.32862(19) 0.4879(2) 0.0421(5) Uani d . 1 . .
    C C1 0.5276(4) 0.2407(3) 0.4281(3) 0.0526(7) Uani d . 1 . .
    H H1 0.4095 0.2555 0.3908 0.063 Uiso calc R 1 . .
    C C2 0.5994(6) 0.1285(3) 0.4191(4) 0.0678(9) Uani d . 1 . .
    H H2 0.5305 0.0693 0.3770 0.081 Uiso calc R 1 . .
    C C3 0.7731(6) 0.1062(3) 0.4729(4) 0.0735(10) Uani d . 1 . .
    H H3 0.8250 0.0317 0.4676 0.088 Uiso calc R 1 . .
    C C4 0.8695(4) 0.1951(3) 0.5348(4) 0.0629(8) Uani d . 1 . .
    H H4 0.9881 0.1819 0.5722 0.076 Uiso calc R 1 . .
    C C5 0.7896(4) 0.3040(3) 0.5412(3) 0.0486(6) Uani d . 1 . .
    H H5 0.8560 0.3636 0.5844 0.058 Uiso calc R 1 . .
    N N2 1.0498(3) 0.6620(2) 0.7423(2) 0.0501(5) Uani d . 1 . .
    O O1 1.0070(3) 0.5655(2) 0.6942(2) 0.0635(6) Uani d . 1 . .
    O O2 1.1995(4) 0.6760(3) 0.8009(3) 0.0956(10) Uani d . 1 . .
    O O3 0.9347(5) 0.7424(3) 0.7281(3) 0.0905(9) Uani d . 1 . .
    O O4 0.7425(3) 0.5820(2) 0.4544(2) 0.0624(6) Uani d . 1 . .
    H H1O4 0.7224 0.6435 0.4154 0.094 Uiso d PR 0.667 . .
    H H2O4 0.8088 0.5431 0.4141 0.094 Uiso d PR 0.667 . .
    H H3O4 0.8104 0.5993 0.5166 0.094 Uiso d PR 0.667 . .
    O O5 0.5815(4) 0.5041(2) 0.6930(2) 0.0670(6) Uani d . 1 . .
    H H1O5 0.5830 0.4380 0.7239 0.101 Uiso d PR 0.667 . .
    H H2O5 0.6849 0.5295 0.7147 0.101 Uiso d PR 0.667 . .
    H H3O5 0.5148 0.5457 0.7304 0.101 Uiso d PR 0.667 . .
loop_
    _atom_site_aniso_label
    _atom_site_aniso_U_11
    _atom_site_aniso_U_22
    _atom_site_aniso_U_33
    _atom_site_aniso_U_12
    _atom_site_aniso_U_13
    _atom_site_aniso_U_23
    Ni1 0.0330(2) 0.0335(2) 0.0415(2) -0.00085(16) 0.00174(15) -0.00095(18)
    N1 0.0411(10) 0.0356(10) 0.0498(11) 0.0028(8) 0.0065(9) -0.0007(9)
    C1 0.0526(15) 0.0430(14) 0.0613(17) -0.0008(12) 0.0017(13) -0.0071(12)
    C2 0.083(2) 0.0423(16) 0.079(2) -0.0013(15) 0.0110(18) -0.0126(15)
    C3 0.080(2) 0.0451(17) 0.099(3) 0.0188(16) 0.025(2) 0.0026(18)
    C4 0.0477(16) 0.0579(18) 0.085(2) 0.0131(14) 0.0137(15) 0.0159(17)
    C5 0.0403(13) 0.0465(14) 0.0595(16) 0.0008(11) 0.0069(11) 0.0062(12)
    N2 0.0541(13) 0.0526(14) 0.0443(11) -0.0080(11) 0.0088(10) -0.0055(10)
    O1 0.0690(14) 0.0510(13) 0.0687(14) -0.0078(10) -0.0002(11) -0.0095(11)
    O2 0.0725(18) 0.123(3) 0.0858(19) -0.0316(17) -0.0137(15) -0.0169(18)
    O3 0.104(2) 0.0689(17) 0.102(2) 0.0254(16) 0.0278(18) -0.0123(15)
    O4 0.0518(12) 0.0568(13) 0.0788(15) -0.0035(10) 0.0088(10) 0.0059(11)
    O5 0.0763(16) 0.0655(15) 0.0575(13) -0.0031(11) 0.0000(11) -0.0016(11)
loop_
    _geom_bond_atom_site_label_1
    _geom_bond_atom_site_label_2
    _geom_bond_site_symmetry_2
    _geom_bond_distance
    _geom_bond_publ_flag
    Ni1 O4 . 2.113(2) y
    Ni1 O5 . 2.128(2) y
    Ni1 N1 . 2.140(2) y
    N1 C1 . 1.333(4) ?
    N1 C5 . 1.340(3) ?
    C1 C2 . 1.381(4) ?
    C1 H1 . 0.9300 ?
    C2 C3 . 1.365(5) ?
    C2 H2 . 0.9300 ?
    C3 C4 . 1.364(5) ?
    C3 H3 . 0.9300 ?
    C4 C5 . 1.369(4) ?
    C4 H4 . 0.9300 ?
    C5 H5 . 0.9300 ?
    N2 O2 . 1.216(4) ?
    N2 O1 . 1.238(3) ?
    N2 O3 . 1.238(4) ?
    O4 H1O4 . 0.8200 ?
    O4 H2O4 . 0.8200 ?
    O4 H3O4 . 0.8200 ?
    O5 H1O5 . 0.8200 ?
    O5 H2O5 . 0.8200 ?
    O5 H3O5 . 0.8200 ?
loop_
    _geom_angle_atom_site_label_1
    _geom_angle_atom_site_label_2
    _geom_angle_atom_site_label_3
    _geom_angle_site_symmetry_1
    _geom_angle_site_symmetry_3
    _geom_angle
    _geom_angle_publ_flag
    O4 Ni1 O4 . 3_666 180.00(11) ?
    O4 Ni1 O5 . 3_666 85.71(10) ?
    O4 Ni1 O5 3_666 3_666 94.29(10) ?
    O4 Ni1 O5 . . 94.29(10) ?
    O4 Ni1 O5 3_666 . 85.71(10) ?
    O5 Ni1 O5 3_666 . 180.0000(10)
                                 ?
    O4 Ni1 N1 . . 91.23(9) ?
    O4 Ni1 N1 3_666 . 88.77(9) ?
    O5 Ni1 N1 3_666 . 89.46(9) ?
    O5 Ni1 N1 . . 90.54(9) ?
    O4 Ni1 N1 . 3_666 88.77(9) ?
    O4 Ni1 N1 3_666 3_666 91.23(9) ?
    O5 Ni1 N1 3_666 3_666 90.54(9) ?
    O5 Ni1 N1 . 3_666 89.46(9) ?
    N1 Ni1 N1 . 3_666 180.0000(10)
                                 ?
    C1 N1 C5 . . 116.9(2) ?
    C1 N1 Ni1 . . 121.15(19) ?
    C5 N1 Ni1 . . 121.94(19) ?
    N1 C1 C2 . . 123.0(3) ?
    N1 C1 H1 . . 118.5 ?
    C2 C1 H1 . . 118.5 ?
    C3 C2 C1 . . 118.9(3) ?
    C3 C2 H2 . . 120.6 ?
    C1 C2 H2 . . 120.6 ?
    C4 C3 C2 . . 118.9(3) ?
    C4 C3 H3 . . 120.6 ?
    C2 C3 H3 . . 120.6 ?
    C3 C4 C5 . . 119.3(3) ?
    C3 C4 H4 . . 120.4 ?
    C5 C4 H4 . . 120.4 ?
    N1 C5 C4 . . 123.1(3) ?
    N1 C5 H5 . . 118.5 ?
    C4 C5 H5 . . 118.5 ?
    O2 N2 O1 . . 120.5(3) ?
    O2 N2 O3 . . 122.1(3) ?
    O1 N2 O3 . . 117.3(3) ?
    Ni1 O4 H1O4 . . 112.9 ?
    Ni1 O4 H2O4 . . 117.0 ?
    H1O4 O4 H2O4 . . 105.0 ?
    Ni1 O4 H3O4 . . 110.9 ?
    H1O4 O4 H3O4 . . 106.6 ?
    H2O4 O4 H3O4 . . 103.5 ?
    Ni1 O5 H1O5 . . 112.2 ?
    Ni1 O5 H2O5 . . 116.2 ?
    H1O5 O5 H2O5 . . 103.3 ?
    Ni1 O5 H3O5 . . 113.0 ?
    H1O5 O5 H3O5 . . 107.4 ?
    H2O5 O5 H3O5 . . 103.7 ?
loop_
    _geom_hbond_atom_site_label_D
    _geom_hbond_atom_site_label_H
    _geom_hbond_atom_site_label_A
    _geom_hbond_site_symmetry_A
    _geom_hbond_distance_DH
    _geom_hbond_distance_HA
    _geom_hbond_distance_DA
    _geom_hbond_angle_DHA
    O4 H1O4 O2 4_575 0.82 2.39 3.209(4) 174
    O4 H2O4 O1 3_766 0.82 2.26 3.077(4) 179
    O4 H3O4 O1 . 0.82 2.32 3.087(3) 157
    O5 H1O5 O3 2_646 0.82 2.28 3.091(4) 169
    O5 H2O5 O1 . 0.82 2.43 3.191(4) 155
    C2 H2 O1 4_565 0.93 2.50 3.310(4) 145
    C4 H4 O2 2_746 0.93 2.54 3.461(4) 170
data_global
_journal_date_recd_electronic     2010-05-25
_journal_date_accepted     2010-06-07
_journal_name_full     'Acta Crystallographica, Section E'
_journal_year     2010
_journal_volume     66
_journal_issue      7
_journal_page_first     m780
_journal_page_last     m780
_journal_paper_category     QM
_journal_coeditor_code     HY2315
_publ_contact_author
;
      Mario Wriedt
      Institut f\"ur Anorganische Chemie
      Christian-Albrechts-Universit\"at Kiel
      Max-Eyth-Strasse 2
      D-24118 Kiel
      Germany
;
_publ_contact_author_email     mwriedt@ac.uni-kiel.de
_publ_contact_author_fax     '(+)431-880-1520'
_publ_contact_author_phone     '(+)431-880-5546'
_publ_section_title
;
Tetraaquabis(pyridine-\k<i>N</i>)nickel(II) dinitrate
;
loop_
    _publ_author_name
    _publ_author_footnote
    _publ_author_address
    'Wriedt, Mario' .
;
Institut f\"ur Anorganische Chemie
Christian-Albrechts-Universit\"at Kiel
Max-Eyth-Strasse 2
24098 Kiel
Germany
;
    'Jess, Inke' .
;
Institut f\"ur Anorganische Chemie
Christian-Albrechts-Universit\"at Kiel
Max-Eyth-Strasse 2
24098 Kiel
Germany
;
    'N\"ather, Christian' .
;
Institut f\"ur Anorganische Chemie
Christian-Albrechts-Universit\"at Kiel
Max-Eyth-Strasse 2
24098 Kiel
Germany
;
