# Supplementary material for: Tetra­aqua­bis­(pyridine-κN)nickel(II) dinitrate
Source: Acta Crystallogr Sect E Struct Rep Online. 2010 Jun 16;66(Pt 7):m780. doi: 10.1107/S1600536810021653 (PMC3006910; doi:10.1107/S1600536810021653)
Supplement: Supplementary file 2 [file e-66-0m780-Isup2.hkl]

# 
# h,k,l, Fc-squared, Fo-squared, sigma(Fo-squared) and status flag 
# 
data_I
_shelx_title ' Ni(NO3)2(pyridine)2(H2O)4 in P2(1)/n (mwp171)' 
_shelx_refln_list_code          4 
_shelx_F_calc_maximum       77.71 
_exptl_crystal_F_000       428.00 
_reflns_d_resolution_high  0.7274 
 
loop_ 
 _symmetry_equiv_pos_as_xyz 
 'x, y, z' 
 '-x+1/2, y+1/2, -z+1/2' 
 '-x, -y, -z' 
 'x-1/2, -y-1/2, z-1/2' 
 
_cell_length_a     7.3245 
_cell_length_b    11.3179 
_cell_length_c    10.9347 
_cell_angle_alpha  90.000 
_cell_angle_beta   96.436 
_cell_angle_gamma  90.000 
 
_shelx_F_squared_multiplier     1.000 
 
loop_ 
 _refln_index_h 
 _refln_index_k 
 _refln_index_l 
 _refln_F_squared_calc 
 _refln_F_squared_meas 
 _refln_F_squared_sigma 
 _refln_observed_status 
   2   0   0     4082.50     4647.89     13.72 o 
   4   0   0     2544.37     2466.60     21.20 o 
   6   0   0      117.90      118.04      2.50 o 
   8   0   0      231.35      222.60      3.42 o 
   1   1   0     1490.76     1476.87      5.85 o 
   2   1   0       15.53       14.69      2.00 o 
   3   1   0      300.31      342.77      6.85 o 
   4   1   0      907.55     1009.90     11.83 o 
   5   1   0      134.66      143.49      3.29 o 
   6   1   0      112.33      124.76      4.83 o 
   7   1   0      185.60      180.13      6.82 o 
   8   1   0        7.15        6.47      1.42 o 
   9   1   0       77.52       79.71      2.18 o 
   0   2   0       18.94       13.04      4.74 o 
   1   2   0      246.45      210.97      3.21 o 
   2   2   0     1430.08     1442.48     14.85 o 
   3   2   0      254.77      213.18      2.92 o 
   4   2   0     1810.74     1815.91     24.87 o 
   5   2   0       14.03       13.16      1.53 o 
   6   2   0      233.21      253.94      6.05 o 
   7   2   0       47.10       42.85      1.65 o 
   8   2   0      143.42      149.48      1.86 o 
   9   2   0        3.06        7.82      1.47 o 
   1   3   0     5944.42     5675.09     15.60 o 
   2   3   0       20.22       13.08      1.76 o 
   3   3   0     1268.24     1261.20      8.84 o 
   4   3   0      144.82      142.78      3.54 o 
   5   3   0      872.44      897.03     18.26 o 
   6   3   0       71.05       66.47      2.15 o 
   7   3   0        4.47        5.11      1.60 o 
   8   3   0        2.47        3.72      1.66 o 
   9   3   0       30.20       28.64      1.41 o 
   0   4   0     1829.06     1699.29      7.84 o 
   1   4   0     3118.87     2863.54     16.35 o 
   3   4   0      485.32      480.14      2.41 o 
   4   4   0      514.75      558.88      5.68 o 
   5   4   0      110.40       81.77      1.67 o 
   6   4   0      387.26      370.11      5.84 o 
   7   4   0        3.48        3.01      1.49 o 
   8   4   0       57.53       56.43      1.53 o 
   9   4   0        0.84       -0.59      1.55 o 
   1   5   0     3735.83     3584.40     20.02 o 
   2   5   0       31.61       27.76      1.77 o 
   3   5   0     1299.20     1193.48      5.13 o 
   4   5   0       19.99       18.88      1.61 o 
   5   5   0        6.78       11.01      1.48 o 
   6   5   0      148.73      141.51      3.00 o 
   7   5   0      395.00      381.74      7.21 o 
   8   5   0        5.84        5.78      1.35 o 
   9   5   0       50.67       43.95      2.48 o 
   0   6   0     1257.54     1150.78      4.70 o 
   1   6   0      125.39      125.11      1.98 o 
   2   6   0      721.15      541.34      9.52 o 
   3   6   0       81.43       90.45      1.72 o 
   4   6   0        4.68        3.76      1.54 o 
   5   6   0        3.88        4.92      1.62 o 
   6   6   0      193.01      207.38      2.86 o 
   7   6   0        0.97        1.20      1.50 o 
   8   6   0       35.57       29.44      1.60 o 
   9   6   0        2.79        3.82      1.51 o 
   1   7   0     1782.37     1594.70     11.23 o 
   2   7   0      186.73      197.24      2.87 o 
   3   7   0      819.80      834.59     14.20 o 
   4   7   0       44.65       39.33      1.60 o 
   5   7   0      465.41      465.90      9.27 o 
   6   7   0       62.24       61.14      1.50 o 
   7   7   0      110.72      109.61      2.57 o 
   8   7   0        4.91        3.61      1.46 o 
   0   8   0      380.44      341.79      3.04 o 
   1   8   0      326.15      267.90      5.18 o 
   2   8   0     1105.37     1026.72      4.56 o 
   3   8   0        5.30       14.67      1.63 o 
   4   8   0      181.01      187.73      5.72 o 
   5   8   0       43.03       47.71      1.64 o 
   6   8   0       51.69       51.29      1.45 o 
   7   8   0        5.08        9.00      1.41 o 
   8   8   0       15.77       13.86      1.57 o 
   1   9   0      665.84      649.67     10.41 o 
   2   9   0       91.05       83.21      2.02 o 
   3   9   0      545.49      535.16      5.02 o 
   4   9   0        0.54        1.85      1.39 o 
   5   9   0      341.04      316.71      8.33 o 
   6   9   0        9.41       10.51      1.46 o 
   7   9   0       24.40       23.30      1.51 o 
   8   9   0        0.01        0.39      1.58 o 
   0  10   0      342.10      330.70      3.02 o 
   1  10   0       47.38       48.19      1.82 o 
   2  10   0        3.28        4.67      1.61 o 
   3  10   0      116.74      117.84      1.63 o 
   4  10   0      122.27      120.05      1.79 o 
   5  10   0        0.02        2.09      1.44 o 
   6  10   0       39.74       33.79      1.90 o 
   7  10   0        0.09        2.50      1.59 o 
   1  11   0      582.25      546.14      2.52 o 
   2  11   0       28.52       23.87      1.69 o 
   3  11   0      126.94      129.39      1.74 o 
   4  11   0        5.37        5.58      1.58 o 
   5  11   0       16.92       13.03      1.64 o 
   6  11   0        0.06        3.45      1.75 o 
   7  11   0       45.27       35.84      1.72 o 
   0  12   0      448.33      474.54      3.33 o 
   1  12   0        0.02        4.56      1.66 o 
   2  12   0      229.22      218.20      6.67 o 
   3  12   0        1.50        3.14      1.61 o 
   4  12   0      136.23      137.20      2.00 o 
   5  12   0        0.03        2.95      1.69 o 
   6  12   0       27.56       20.41      2.07 o 
   1  13   0       44.23       52.59      2.34 o 
   2  13   0        2.99        3.11      2.03 o 
   3  13   0       33.71       31.17      1.77 o 
   4  13   0        0.88        2.39      1.89 o 
   5  13   0       31.90       29.54      1.83 o 
   0  14   0       35.39       32.19      5.62 o 
   1  14   0        0.15        2.13      1.91 o 
   2  14   0       69.53       68.17      2.31 o 
   3  14   0       15.97       19.18      2.04 o 
   4  14   0       42.14       34.05      1.92 o 
   1  15   0       35.20       38.37      2.10 o 
   2  15   0        1.25        4.02      2.07 o 
  -9   0   1       39.33       36.87      2.09 o 
  -7   0   1      139.18      126.66      2.09 o 
  -5   0   1       63.06       47.36      2.61 o 
  -1   0   1     3537.93     3592.41     27.72 o 
   3   0   1      422.22      560.99      3.86 o 
   5   0   1      332.72      325.38      4.44 o 
   7   0   1      404.94      419.30     21.15 o 
   9   0   1       92.36      106.78      4.24 o 
 -10   1   1       29.68       26.08      3.39 o 
  -9   1   1       10.11        9.14      1.41 o 
  -8   1   1      174.06      169.35      3.27 o 
  -7   1   1        6.91        9.94      1.27 o 
  -6   1   1      430.20      450.62      7.08 o 
  -5   1   1      138.29      125.58      2.83 o 
  -4   1   1     3103.82     2759.73     36.47 o 
  -3   1   1      315.63      311.22      4.77 o 
  -1   1   1       45.04       40.70      1.96 o 
   0   1   1     6038.52     6659.49     24.72 o 
   2   1   1       28.60       70.10      1.96 o 
   3   1   1      895.22      914.06      9.74 o 
   4   1   1      646.37      653.37      5.42 o 
   5   1   1        4.17        8.62      2.36 o 
   6   1   1      141.26      153.70      3.36 o 
   7   1   1       23.20       27.55      2.80 o 
   8   1   1      163.66      180.34      5.41 o 
   9   1   1        0.11        1.89      1.78 o 
  -9   2   1       62.12       63.61      1.49 o 
  -8   2   1        0.00        2.99      1.33 o 
  -7   2   1      162.41      171.04      2.94 o 
  -6   2   1        6.98       10.53      1.38 o 
  -5   2   1      523.82      531.98      6.71 o 
  -4   2   1       12.07       13.19      1.43 o 
  -3   2   1      979.51      912.35      6.63 o 
  -2   2   1     1288.62     1344.69     15.59 o 
  -1   2   1     2432.47     2412.24     18.03 o 
   0   2   1     1725.14     1995.50     37.16 o 
   1   2   1      941.32      899.41      4.09 o 
   2   2   1      125.74       84.77      2.02 o 
   3   2   1      384.11      470.79      9.01 o 
   4   2   1      167.95      181.33      2.24 o 
   5   2   1      469.13      477.10     10.10 o 
   6   2   1      113.69      111.43      1.84 o 
   7   2   1       72.72       69.85      2.40 o 
   8   2   1        6.94        9.13      2.07 o 
   9   2   1       79.79       80.04      2.05 o 
  -9   3   1       14.35       20.13      2.18 o 
  -8   3   1       70.62       62.68      1.73 o 
  -7   3   1        3.61        5.44      1.20 o 
  -6   3   1      189.42      195.62      2.61 o 
  -5   3   1      236.71      204.05      2.37 o 
  -4   3   1     1367.46     1287.31      6.42 o 
  -3   3   1        0.03        3.45      1.93 o 
  -2   3   1     2452.81     2325.45     15.11 o 
  -1   3   1      413.56      334.37      4.34 o 
   0   3   1     3698.06     3702.74     12.14 o 
   1   3   1      188.36      155.61      8.21 o 
   2   3   1     2713.57     2940.14     26.00 o 
   3   3   1      547.60      483.97      8.31 o 
   4   3   1      594.71      656.03      9.16 o 
   5   3   1        9.91       14.10      1.54 o 
   6   3   1      517.79      525.23      6.88 o 
   7   3   1       13.52       15.37      1.57 o 
   8   3   1      128.58      136.25      2.78 o 
   9   3   1        0.32        1.69      1.76 o 
  -9   4   1       21.51       18.50      1.60 o 
  -8   4   1        0.61        4.33      1.59 o 
  -7   4   1      128.87      117.65      2.16 o 
  -6   4   1      215.28      215.58      2.58 o 
  -5   4   1     1561.59     1578.05     29.37 o 
  -4   4   1        5.94       12.14      1.42 o 
  -3   4   1     4484.20     4154.39     38.77 o 
  -2   4   1        0.27        4.97      1.52 o 
  -1   4   1     5687.71     5183.18     13.06 o 
   0   4   1      338.50      280.83      4.56 o 
   1   4   1      141.49      159.14      2.80 o 
   2   4   1     1347.62     1301.80     13.01 o 
   3   4   1      505.90      582.77      6.79 o 
   4   4   1       66.36       75.36      2.13 o 
   5   4   1      321.27      335.19      5.05 o 
   6   4   1       26.36       25.10      1.62 o 
   7   4   1      222.96      249.57      6.96 o 
   8   4   1        8.33        6.45      1.65 o 
   9   4   1       46.75       49.20      3.00 o 
  -9   5   1        1.68        2.83      1.58 o 
  -8   5   1       57.62       45.51      1.44 o 
  -7   5   1        8.78       10.91      1.39 o 
  -6   5   1      244.77      249.70      3.81 o 
  -5   5   1       26.64       29.37      1.55 o 
  -4   5   1      482.32      481.54      5.82 o 
  -3   5   1       97.19      122.16      1.54 o 
  -2   5   1     2057.81     1709.64     26.55 o 
  -1   5   1      978.51      956.16      5.06 o 
   0   5   1     2043.25     2003.06      8.50 o 
   1   5   1      115.77      103.96      2.26 o 
   2   5   1      346.63      273.75      2.68 o 
   3   5   1        6.66        5.05      1.57 o 
   4   5   1      324.90      398.99      6.88 o 
   5   5   1        2.43        1.26      1.60 o 
   6   5   1       93.90      103.76      1.80 o 
   7   5   1       74.31       68.25      1.80 o 
   8   5   1       42.25       40.03      2.90 o 
   9   5   1        1.06        3.42      1.51 o 
  -9   6   1       60.54       53.11      1.88 o 
  -8   6   1        3.42        3.26      1.98 o 
  -7   6   1       85.11       87.96      1.67 o 
  -6   6   1       56.98       55.26      1.34 o 
  -5   6   1       90.61       99.33      1.38 o 
  -4   6   1       10.21        9.36      1.65 o 
  -3   6   1      310.99      269.19      4.77 o 
  -2   6   1      255.69      271.35      4.66 o 
  -1   6   1     1163.79     1014.11     12.11 o 
   0   6   1      353.27      364.14      5.76 o 
   1   6   1     1693.47     1732.40      7.46 o 
   2   6   1        4.61        6.95      1.63 o 
   3   6   1      635.85      645.41      7.81 o 
   4   6   1       46.08       41.24      1.97 o 
   5   6   1      176.11      169.92      2.31 o 
   6   6   1       90.44       91.82      3.65 o 
   7   6   1      193.58      204.10      1.79 o 
   8   6   1        0.12        1.27      1.80 o 
   9   6   1       41.77       35.14      1.49 o 
  -8   7   1       39.17       30.29      1.53 o 
  -7   7   1       12.05       20.75      1.35 o 
  -6   7   1      285.26      295.46      6.77 o 
  -5   7   1       73.83       66.98      1.74 o 
  -4   7   1      289.44      312.61      4.14 o 
  -3   7   1        1.21        4.86      1.41 o 
  -2   7   1     2291.47     2090.60     10.26 o 
  -1   7   1       21.85       19.64      1.62 o 
   0   7   1      429.82      415.14      9.87 o 
   1   7   1      128.70      103.90      1.88 o 
   2   7   1      642.92      649.75      6.88 o 
   3   7   1       22.45       22.06      1.59 o 
   4   7   1       15.40       18.62      1.50 o 
   5   7   1        0.91        0.25      1.73 o 
   6   7   1      170.96      173.02      3.84 o 
   7   7   1        7.25        7.77      1.52 o 
   8   7   1       97.43       85.32      2.07 o 
  -8   8   1        0.62        1.70      1.57 o 
  -7   8   1      106.16       95.51      1.71 o 
  -6   8   1        0.31        1.67      1.54 o 
  -5   8   1      388.49      360.33      6.33 o 
  -4   8   1       14.64       12.12      1.42 o 
  -3   8   1      889.55      902.67     15.25 o 
  -2   8   1       13.51       20.72      1.59 o 
  -1   8   1     1737.80     1633.25     33.28 o 
   0   8   1       82.27       74.55      2.04 o 
   1   8   1      821.36      826.87      7.36 o 
   2   8   1       16.29       15.41      1.66 o 
   3   8   1      301.58      320.08      4.78 o 
   4   8   1       35.49       30.03      1.47 o 
   5   8   1      147.80      147.32      3.76 o 
   6   8   1        4.97        8.07      1.56 o 
   7   8   1       64.14       66.38      2.60 o 
   8   8   1        0.79        2.63      1.77 o 
  -8   9   1       10.03        9.64      1.66 o 
  -7   9   1        5.60        4.58      1.52 o 
  -6   9   1       61.51       62.90      1.79 o 
  -5   9   1       33.19       36.96      1.49 o 
  -4   9   1      237.77      223.59      4.55 o 
  -3   9   1        0.30        1.40      1.49 o 
  -2   9   1      310.04      315.86      4.55 o 
  -1   9   1        0.90        2.11      1.60 o 
   0   9   1       57.42       63.75      1.73 o 
   1   9   1        8.35       15.68      1.56 o 
   2   9   1      352.28      381.85      2.20 o 
   3   9   1        2.60        2.55      1.66 o 
   4   9   1      230.60      222.48      5.76 o 
   5   9   1        3.41        4.76      1.83 o 
   6   9   1      188.99      183.45      5.43 o 
   7   9   1        0.19        1.17      1.58 o 
   8   9   1       18.31       19.21      1.87 o 
  -7  10   1       55.01       51.45      2.09 o 
  -6  10   1        2.40        4.04      1.76 o 
  -5  10   1      113.21      120.61      2.05 o 
  -4  10   1       35.77       31.74      1.63 o 
  -3  10   1      479.39      481.49      3.53 o 
  -2  10   1      155.19      142.20      2.84 o 
  -1  10   1      230.59      223.40      2.11 o 
   0  10   1       48.70       44.91      1.87 o 
   1  10   1      102.39       99.10      2.17 o 
   2  10   1        3.02        3.12      1.56 o 
   3  10   1      186.72      163.49      1.91 o 
   4  10   1        0.11        3.41      1.70 o 
   5  10   1       43.50       43.35      1.98 o 
   6  10   1       35.15       41.98      1.64 o 
   7  10   1       40.04       37.62      1.66 o 
  -7  11   1        4.02        6.44      1.73 o 
  -6  11   1       30.67       27.53      1.66 o 
  -5  11   1        5.41        8.39      1.60 o 
  -4  11   1      119.49      132.05      1.88 o 
  -3  11   1        2.56        5.01      1.65 o 
  -2  11   1      259.28      257.91      5.81 o 
  -1  11   1      215.01      222.74      4.09 o 
   0  11   1      533.01      509.80      3.27 o 
   1  11   1        3.17        9.42      1.73 o 
   2  11   1      154.50      138.58      1.98 o 
   3  11   1       65.89       59.10      1.66 o 
   4  11   1       92.08       88.21      1.68 o 
   5  11   1        0.73        6.30      1.79 o 
   6  11   1       32.31       27.62      1.58 o 
  -6  12   1        0.44        3.07      1.75 o 
  -5  12   1       59.63       51.48      1.78 o 
  -4  12   1        0.07        0.88      1.67 o 
  -3  12   1       95.35      103.66      2.35 o 
  -2  12   1        2.33        8.40      2.17 o 
  -1  12   1      224.61      228.54      3.43 o 
   0  12   1        7.35        8.26      1.67 o 
   1  12   1      244.51      239.45      1.94 o 
   2  12   1       22.48       25.46      1.61 o 
   3  12   1       26.59       29.91      1.55 o 
   4  12   1        8.21        9.73      1.69 o 
   5  12   1       78.36       68.85      3.58 o 
   6  12   1        0.85        3.41      1.79 o 
  -5  13   1        0.22        2.38      1.86 o 
  -4  13   1       48.91       55.72      1.95 o 
  -3  13   1        2.13        2.81      1.76 o 
  -2  13   1       68.69       69.78      1.92 o 
  -1  13   1        0.26        4.06      1.93 o 
   0  13   1      180.77      184.65      2.30 o 
   1  13   1        1.05        3.81      2.01 o 
   2  13   1       45.78       40.13      1.86 o 
   3  13   1        0.29        3.46      1.62 o 
   4  13   1       22.96       20.71      1.74 o 
   5  13   1        0.94        3.77      2.03 o 
  -4  14   1        1.60        2.61      1.96 o 
  -3  14   1       37.36       35.41      2.04 o 
  -2  14   1        3.32        6.82      1.87 o 
  -1  14   1       40.99       45.57      2.69 o 
   0  14   1        2.86        3.99      1.84 o 
   1  14   1       32.83       31.15      1.89 o 
   2  14   1        1.05        2.14      1.86 o 
   3  14   1       30.52       21.37      1.86 o 
   4  14   1        0.70        2.67      1.78 o 
  -2  15   1       35.49       35.09      2.16 o 
  -1  15   1       11.05       15.61      2.31 o 
   0  15   1       44.84       41.04      2.18 o 
   1  15   1        8.56       13.22      1.96 o 
   2  15   1       15.43       12.09      2.01 o 
 -10   0   2       19.28       14.32      2.18 o 
  -8   0   2      430.50      432.70      6.18 o 
  -6   0   2      173.72      195.59      5.17 o 
  -4   0   2     1092.56      873.38     14.81 o 
  -2   0   2     3314.94     3376.26     19.82 o 
   0   0   2     4260.92     4245.59     10.56 o 
   2   0   2       15.03        5.86      2.35 o 
   4   0   2      209.49      174.06      2.48 o 
   6   0   2      315.94      364.77      2.95 o 
   8   0   2      306.28      303.98      7.96 o 
 -10   1   2        0.06        0.61      1.95 o 
  -9   1   2       53.46       51.70      1.40 o 
  -8   1   2       14.07       17.94      1.28 o 
  -7   1   2      307.05      300.30      4.30 o 
  -6   1   2        0.37        2.63      1.24 o 
  -5   1   2     1212.76     1160.50     13.80 o 
  -4   1   2       50.82       53.91      1.43 o 
  -3   1   2     3139.65     2972.85     17.74 o 
  -2   1   2     2459.09     2614.20     15.78 o 
   0   1   2      135.24      155.59      2.76 o 
   1   1   2     2756.98     3076.64     13.80 o 
   2   1   2     1182.61     1210.81      9.57 o 
   3   1   2      581.18      668.78      2.74 o 
   4   1   2       44.79       49.34      1.59 o 
   5   1   2     1137.26     1140.38      4.57 o 
   6   1   2        0.04        4.95      2.16 o 
   7   1   2      260.02      264.33      5.82 o 
   8   1   2        4.33       12.87      3.09 o 
   9   1   2      113.68      123.05      2.89 o 
  -9   2   2        3.91        6.32      1.39 o 
  -8   2   2       55.36       53.23      1.37 o 
  -7   2   2       14.86       12.81      1.25 o 
  -6   2   2      350.24      366.09      3.40 o 
  -5   2   2      130.97      119.43      2.18 o 
  -4   2   2     2091.93     1897.61     15.90 o 
  -3   2   2        5.75       16.14      1.42 o 
  -2   2   2     2863.18     3105.45     30.13 o 
  -1   2   2     4558.29     4769.87     95.80 o 
   0   2   2      669.18      694.84      6.88 o 
   1   2   2      414.60      348.90      3.74 o 
   2   2   2       96.73       59.91      1.80 o 
   3   2   2      706.16      704.25     10.46 o 
   4   2   2     1080.10     1066.59     11.60 o 
   5   2   2      281.13      268.40      3.86 o 
   6   2   2      118.67      130.01      5.09 o 
   7   2   2        2.30        3.57      1.57 o 
   8   2   2       49.07       64.02      3.69 o 
   9   2   2        1.52        3.84      2.13 o 
  -9   3   2       72.08       62.91      1.61 o 
  -8   3   2        0.37        3.31      1.74 o 
  -7   3   2      145.85      152.22      3.62 o 
  -6   3   2        2.62        2.89      1.25 o 
  -5   3   2     1051.67     1025.49     14.52 o 
  -4   3   2       48.08       40.09      1.44 o 
  -3   3   2     3805.66     3585.08     54.90 o 
  -2   3   2      517.79      479.63      4.74 o 
  -1   3   2      256.96      254.85      4.33 o 
   0   3   2       27.85       62.26      1.77 o 
   1   3   2       89.55      153.04      2.01 o 
   2   3   2       52.93       65.60      1.83 o 
   3   3   2     1060.53     1189.84     18.91 o 
   4   3   2      174.69      130.47      1.79 o 
   5   3   2     1001.09      964.48     10.75 o 
   6   3   2       20.73       31.90      1.63 o 
   7   3   2      219.78      254.42      3.26 o 
   8   3   2        0.27        1.89      1.63 o 
   9   3   2       39.25       39.85      2.57 o 
  -9   4   2        1.60        3.37      1.50 o 
  -8   4   2       35.90       38.59      2.02 o 
  -7   4   2       68.21       64.79      1.35 o 
  -6   4   2      446.68      466.78      7.64 o 
  -5   4   2      158.44      143.36      1.91 o 
  -4   4   2     1192.34     1119.59      8.65 o 
  -3   4   2      191.18      146.82      2.02 o 
  -2   4   2     3071.02     3003.40     15.78 o 
  -1   4   2      795.21      765.73     13.89 o 
   0   4   2        9.16       20.85      1.59 o 
   1   4   2       68.91       58.66      1.68 o 
   2   4   2      757.98      726.71      3.46 o 
   3   4   2      153.21      124.91      1.83 o 
   4   4   2      940.42     1013.23     17.51 o 
   5   4   2       31.54       27.36      1.61 o 
   6   4   2      608.56      609.83      9.73 o 
   7   4   2       22.91       27.44      1.63 o 
   8   4   2      107.01      113.89      6.39 o 
   9   4   2        1.33        1.40      3.26 o 
  -9   5   2       24.43       21.74      1.53 o 
  -8   5   2        1.87        6.03      1.48 o 
  -7   5   2      356.48      352.53      6.48 o 
  -6   5   2       28.86       31.42      1.31 o 
  -5   5   2      209.80      221.19      2.54 o 
  -4   5   2        0.25        3.11      1.41 o 
  -3   5   2      221.92      200.14      3.37 o 
  -2   5   2       57.66       69.56      1.62 o 
  -1   5   2     2600.36     2468.47     12.68 o 
   0   5   2      314.47      340.28      6.51 o 
   1   5   2      830.61     1009.51      6.87 o 
   2   5   2     1091.80     1059.25      9.51 o 
   3   5   2      578.67      521.28     11.32 o 
   4   5   2      221.41      227.30      3.40 o 
   5   5   2       31.39       36.23      2.68 o 
   6   5   2       13.56       14.12      1.62 o 
   7   5   2      229.70      249.74      3.23 o 
   8   5   2        5.43        9.37      2.59 o 
   9   5   2       40.70       35.27      1.79 o 
  -9   6   2        4.11        6.72      1.71 o 
  -8   6   2      134.34      110.09      1.94 o 
  -7   6   2       16.35       17.03      1.38 o 
  -6   6   2      480.98      475.60      6.33 o 
  -5   6   2        9.98       14.67      1.31 o 
  -4   6   2      272.58      296.94      4.64 o 
  -3   6   2       84.14      112.22      3.01 o 
  -2   6   2     1993.53     1789.73     24.26 o 
  -1   6   2       71.54       85.97      2.15 o 
   0   6   2      537.19      707.83     11.82 o 
   1   6   2      128.25      137.16      2.24 o 
   2   6   2     1479.60     1496.62     12.15 o 
   3   6   2       16.48       18.09      2.10 o 
   4   6   2        2.44        4.66      1.56 o 
   5   6   2       38.79       39.84      1.56 o 
   6   6   2      308.63      319.65      2.74 o 
   7   6   2        0.96        5.79      1.68 o 
   8   6   2       87.90       87.02      2.66 o 
  -8   7   2        0.09        3.43      1.51 o 
  -7   7   2       26.92       31.12      1.41 o 
  -6   7   2        3.27        3.27      1.54 o 
  -5   7   2      476.77      471.32      7.28 o 
  -4   7   2       15.52       14.09      1.42 o 
  -3   7   2      595.91      608.65     13.36 o 
  -2   7   2      136.90      130.22      1.76 o 
  -1   7   2      685.73      655.69     10.79 o 
   0   7   2      195.02      218.39      4.08 o 
   1   7   2       71.04      101.10      1.89 o 
   2   7   2      128.11      117.24      1.80 o 
   3   7   2      260.34      254.01      5.17 o 
   4   7   2       26.97       28.15      1.96 o 
   5   7   2      284.31      297.37      4.58 o 
   6   7   2        9.24        7.71      1.60 o 
   7   7   2       97.18      119.37      1.64 o 
   8   7   2        1.28        5.30      2.00 o 
  -8   8   2       15.06       13.21      1.55 o 
  -7   8   2       13.13       19.26      1.50 o 
  -6   8   2      256.09      274.39      5.26 o 
  -5   8   2        1.30        1.06      1.43 o 
  -4   8   2      380.23      375.52      9.53 o 
  -3   8   2       19.91       24.74      1.53 o 
  -2   8   2      860.46      842.47     11.80 o 
  -1   8   2      124.37      117.38      3.11 o 
   0   8   2      263.14      286.26      5.98 o 
   1   8   2        8.85        7.11      1.54 o 
   2   8   2      658.90      648.04      6.64 o 
   3   8   2       15.52       20.99      1.50 o 
   4   8   2      833.77      795.66      4.58 o 
   5   8   2        3.71        9.22      1.59 o 
   6   8   2      245.97      268.51      4.12 o 
   7   8   2       15.22       16.97      1.72 o 
   8   8   2       46.34       43.53      2.67 o 
  -8   9   2        0.34       -1.62      1.62 o 
  -7   9   2       34.58       31.66      1.59 o 
  -6   9   2        0.05        2.75      1.50 o 
  -5   9   2      238.72      256.20      6.48 o 
  -4   9   2        2.76        2.64      1.60 o 
  -3   9   2      326.38      343.08      4.42 o 
  -2   9   2        4.81        5.47      1.71 o 
  -1   9   2       73.63       79.39      1.78 o 
   0   9   2      148.53      141.63      4.58 o 
   1   9   2        1.96        4.23      1.65 o 
   2   9   2       25.64       21.64      1.61 o 
   3   9   2       72.86       82.31      3.12 o 
   4   9   2        0.24        2.01      1.62 o 
   5   9   2      111.61      112.31      2.26 o 
   6   9   2        8.57       13.39      1.60 o 
   7   9   2       40.92       41.90      1.79 o 
  -7  10   2        3.42        4.12      1.79 o 
  -6  10   2       49.92       50.24      1.82 o 
  -5  10   2       36.10       43.22      1.87 o 
  -4  10   2      427.02      417.82      6.11 o 
  -3  10   2        0.33        2.91      1.58 o 
  -2  10   2      188.43      196.64      5.50 o 
  -1  10   2        0.01        1.26      1.62 o 
   0  10   2      808.41      775.53      4.80 o 
   1  10   2        2.32        5.65      1.58 o 
   2  10   2      113.10      117.13      2.19 o 
   3  10   2       29.36       24.79      1.69 o 
   4  10   2      172.96      172.32      3.66 o 
   5  10   2        3.02        7.64      1.66 o 
   6  10   2       38.21       36.56      1.80 o 
   7  10   2        0.65        0.44      1.68 o 
  -7  11   2       67.53       62.15      2.16 o 
  -6  11   2        9.52       10.98      1.64 o 
  -5  11   2       72.47       72.59      1.71 o 
  -4  11   2        0.14        0.68      1.69 o 
  -3  11   2       76.23       80.26      3.49 o 
  -2  11   2       99.30       94.52      2.89 o 
  -1  11   2      231.49      232.09      4.10 o 
   0  11   2       14.75       16.32      1.76 o 
   1  11   2      291.52      279.93      6.68 o 
   2  11   2        0.02        3.56      1.56 o 
   3  11   2      128.17      118.38      2.01 o 
   4  11   2        6.49        4.79      2.62 o 
   5  11   2       65.93       73.41      2.80 o 
   6  11   2        0.76        2.63      1.69 o 
  -6  12   2       26.15       22.15      1.90 o 
  -5  12   2        8.14        9.30      1.78 o 
  -4  12   2       80.91      102.93      2.10 o 
  -3  12   2        8.82        7.89      1.76 o 
  -2  12   2       87.75       74.07      1.85 o 
  -1  12   2        9.18       11.41      1.77 o 
   0  12   2       71.93       75.93      2.87 o 
   1  12   2       18.90       19.86      1.89 o 
   2  12   2       33.65       26.94      1.55 o 
   3  12   2        0.25        0.41      1.49 o 
   4  12   2       56.98       57.77      1.66 o 
   5  12   2        0.03        1.15      1.80 o 
   6  12   2       53.76       50.34      1.84 o 
  -5  13   2       35.60       33.74      1.93 o 
  -4  13   2        0.68        5.40      1.94 o 
  -3  13   2      124.57      128.28      2.85 o 
  -2  13   2        6.47       14.00      1.91 o 
  -1  13   2       76.24       67.88      1.91 o 
   0  13   2        0.08        4.00      1.83 o 
   1  13   2      135.12      130.42      2.02 o 
   2  13   2        5.70        5.44      1.77 o 
   3  13   2       40.10       31.91      1.64 o 
   4  13   2        0.07        2.04      1.67 o 
   5  13   2       42.40       44.04      2.42 o 
  -4  14   2       52.97       52.45      2.12 o 
  -3  14   2        9.96       15.08      1.97 o 
  -2  14   2       54.21       53.61      2.04 o 
  -1  14   2        0.30        0.87      1.91 o 
   0  14   2       14.54       13.33      2.06 o 
   1  14   2        0.85        3.85      2.02 o 
   2  14   2       36.57       27.38      1.91 o 
   3  14   2       14.01       16.45      1.81 o 
  -2  15   2        0.09        2.57      2.16 o 
  -1  15   2       26.03       21.15      2.01 o 
   0  15   2        2.56        6.02      2.10 o 
   1  15   2       16.33       18.31      2.14 o 
   2  15   2        0.32        3.38      4.36 o 
  -9   0   3       45.19       46.16      2.03 o 
  -7   0   3      745.76      791.00     12.07 o 
  -5   0   3       85.41       83.66      2.93 o 
  -3   0   3     3178.10     3107.27     35.08 o 
  -1   0   3     1075.62     1382.09     56.50 o 
   1   0   3     4570.00     4684.63    122.13 o 
   3   0   3     5134.87     5432.29     11.33 o 
   5   0   3      745.58      694.31     15.08 o 
   7   0   3      237.19      248.20      3.83 o 
   9   0   3       84.14       77.71      6.07 o 
  -9   1   3        0.31        2.43      1.45 o 
  -8   1   3      151.95      166.02      2.28 o 
  -7   1   3       13.98       16.67      1.27 o 
  -6   1   3       91.23      100.49      1.58 o 
  -5   1   3       18.11       17.08      1.33 o 
  -4   1   3      839.25      781.08     10.71 o 
  -3   1   3      230.25      206.75      2.07 o 
  -2   1   3       42.87       18.42      1.38 o 
   0   1   3      482.33      531.22      2.26 o 
   1   1   3      854.72      808.98      4.94 o 
   2   1   3      352.95      416.20      4.51 o 
   3   1   3        5.67        8.32      1.51 o 
   4   1   3      751.60      643.20      2.95 o 
   5   1   3       55.40       41.57      1.66 o 
   6   1   3      459.04      497.87      4.22 o 
   7   1   3        0.41        1.55      1.94 o 
   8   1   3       85.90       94.94      2.03 o 
   9   1   3        0.47        1.40      2.10 o 
  -9   2   3       89.58       81.24      2.30 o 
  -8   2   3        7.01        6.19      1.37 o 
  -7   2   3      337.03      334.92      3.35 o 
  -6   2   3        1.56        5.45      1.26 o 
  -5   2   3     1471.93     1475.71     17.99 o 
  -4   2   3       87.53       93.10      1.47 o 
  -3   2   3     2000.56     1988.83     15.63 o 
  -2   2   3      473.42      497.97      5.38 o 
  -1   2   3        4.93       28.59      1.70 o 
   1   2   3     3272.02     3544.52     29.42 o 
   2   2   3       44.01       60.98      1.87 o 
   3   2   3      294.24      256.02      2.64 o 
   4   2   3      520.75      495.26      5.22 o 
   5   2   3     1151.39     1154.12     22.45 o 
   6   2   3      126.98      121.59      2.74 o 
   7   2   3      125.98      154.19      2.36 o 
   8   2   3        0.43       -0.47      1.65 o 
   9   2   3       44.20       46.21      6.04 o 
  -9   3   3        2.82        8.97      1.41 o 
  -8   3   3       94.87       99.15      1.82 o 
  -7   3   3       11.39       14.84      1.30 o 
  -6   3   3      807.89      816.67     10.15 o 
  -5   3   3       59.08       54.94      1.65 o 
  -4   3   3      495.87      465.24      4.00 o 
  -3   3   3        3.09       17.51      1.30 o 
  -2   3   3     1340.69     1487.97     23.43 o 
  -1   3   3     1188.73     1202.83     23.57 o 
   0   3   3       23.44       18.51      1.44 o 
   1   3   3        0.07        3.03      1.37 o 
   2   3   3     1523.26     1583.71     13.57 o 
   3   3   3       22.62       36.61      1.57 o 
   4   3   3     1273.98     1327.16     18.24 o 
   5   3   3        1.14        3.50      1.64 o 
   6   3   3      107.01      112.77      1.81 o 
   7   3   3        2.60        4.35      1.64 o 
   8   3   3       99.55       96.33      1.85 o 
   9   3   3        0.07        2.75      2.02 o 
  -9   4   3       34.60       39.94      2.05 o 
  -8   4   3       45.46       43.85      1.40 o 
  -7   4   3       33.12       44.32      1.37 o 
  -6   4   3      130.85      125.95      1.92 o 
  -5   4   3      399.22      418.19      3.64 o 
  -4   4   3       83.69       71.69      1.74 o 
  -3   4   3      192.24      228.67      3.00 o 
  -2   4   3       15.67       32.89      1.37 o 
  -1   4   3      806.22      910.14     19.74 o 
   0   4   3        6.30        6.79      1.48 o 
   1   4   3      485.38      521.97      2.26 o 
   2   4   3       48.49       43.75      1.52 o 
   3   4   3     2069.91     1888.92      7.49 o 
   4   4   3       25.46       31.70      1.64 o 
   5   4   3     1030.27     1039.18      5.48 o 
   6   4   3       92.04       83.99      3.81 o 
   7   4   3      251.25      255.54      5.75 o 
   8   4   3       15.18       20.17      1.70 o 
   9   4   3       40.04       28.20      1.93 o 
  -9   5   3        0.45        2.98      1.48 o 
  -8   5   3       87.66       81.09      1.53 o 
  -7   5   3       22.48       21.79      1.50 o 
  -6   5   3      253.64      280.53      4.92 o 
  -5   5   3       45.85       44.96      1.39 o 
  -4   5   3      765.23      798.91     10.66 o 
  -3   5   3      323.09      296.57      5.35 o 
  -2   5   3      263.14      283.60      4.23 o 
  -1   5   3       90.35       82.48      1.91 o 
   0   5   3     1370.15     1551.60     34.43 o 
   1   5   3      403.80      429.10      3.03 o 
   2   5   3      915.76      790.71      6.37 o 
   3   5   3       32.25       40.57      1.62 o 
   4   5   3      726.91      711.89      4.38 o 
   5   5   3        3.43        0.66      1.51 o 
   6   5   3      431.12      460.00      4.50 o 
   7   5   3        0.31        2.62      1.58 o 
   8   5   3       39.14       36.98      1.74 o 
   9   5   3        0.71        2.14      2.68 o 
  -9   6   3       67.37       59.08      1.68 o 
  -8   6   3        8.64        7.14      1.56 o 
  -7   6   3      237.47      236.58      6.14 o 
  -6   6   3       54.10       65.40      1.55 o 
  -5   6   3      543.82      538.93      9.00 o 
  -4   6   3        2.26        3.07      1.37 o 
  -3   6   3      292.78      348.11      7.12 o 
  -2   6   3        2.52        4.84      1.39 o 
  -1   6   3     1076.04     1010.65     18.95 o 
   0   6   3        2.88        3.93      1.43 o 
   1   6   3       20.24        7.24      1.41 o 
   2   6   3        5.65       10.24      1.60 o 
   3   6   3      485.41      452.80      4.47 o 
   4   6   3      179.35      182.31      2.87 o 
   5   6   3        1.52        1.93      1.59 o 
   6   6   3        1.04        0.80      1.93 o 
   7   6   3       84.84      108.27      1.96 o 
   8   6   3        0.05        3.00      1.75 o 
  -8   7   3       69.91       64.31      1.75 o 
  -7   7   3       12.06       12.42      1.44 o 
  -6   7   3      265.52      276.69      4.90 o 
  -5   7   3        2.62        6.23      1.35 o 
  -4   7   3      121.14      121.64      2.91 o 
  -3   7   3       42.61       40.20      1.56 o 
  -2   7   3      736.92      798.87      9.62 o 
  -1   7   3       55.87       57.12      1.73 o 
   0   7   3      629.87      653.45     12.89 o 
   1   7   3      187.11      199.69      4.62 o 
   2   7   3     1362.22     1350.02     10.48 o 
   3   7   3       58.12       58.30      2.06 o 
   4   7   3      548.97      549.75      8.16 o 
   5   7   3       65.93       72.46      2.55 o 
   6   7   3      223.32      242.93      3.00 o 
   7   7   3        0.20       -0.72      1.66 o 
   8   7   3       98.97       88.08      4.11 o 
  -8   8   3        3.09        7.03      1.58 o 
  -7   8   3       28.73       31.79      2.35 o 
  -6   8   3        3.47        6.66      1.47 o 
  -5   8   3      129.32      139.11      3.64 o 
  -4   8   3       27.98       31.57      1.48 o 
  -3   8   3       15.66       23.15      1.53 o 
  -2   8   3        1.35        3.09      1.58 o 
  -1   8   3       20.02       28.03      1.60 o 
   0   8   3        6.13        2.94      1.61 o 
   1   8   3      574.18      581.98     10.93 o 
   2   8   3      145.91      129.27      3.46 o 
   3   8   3      457.81      449.95      2.40 o 
   4   8   3        0.69        4.04      1.51 o 
   5   8   3      303.59      293.92      3.83 o 
   6   8   3        0.09        3.07      1.60 o 
   7   8   3       87.96       81.88      3.52 o 
   8   8   3        0.70        0.21      1.77 o 
  -8   9   3       30.84       30.36      2.15 o 
  -7   9   3        0.06        3.21      1.71 o 
  -6   9   3      195.91      202.47      5.72 o 
  -5   9   3        2.12        6.61      1.60 o 
  -4   9   3      582.33      585.32     13.85 o 
  -3   9   3       25.51       28.80      1.63 o 
  -2   9   3      801.97      808.55     19.22 o 
  -1   9   3       14.99       16.03      1.71 o 
   0   9   3       81.42       83.07      2.56 o 
   1   9   3       61.14       58.02      1.93 o 
   2   9   3      247.88      246.03      2.58 o 
   3   9   3       25.45       21.37      1.58 o 
   4   9   3      186.26      194.11      1.86 o 
   5   9   3       29.00       30.92      1.58 o 
   6   9   3      117.40      121.72      1.80 o 
   7   9   3        0.73        0.86      1.73 o 
  -7  10   3       62.20       58.71      3.11 o 
  -6  10   3       15.55       14.03      2.19 o 
  -5  10   3       62.54       62.67      1.60 o 
  -4  10   3       12.04       14.90      1.60 o 
  -3  10   3      280.39      261.57      4.64 o 
  -2  10   3       41.42       33.82      1.70 o 
  -1  10   3       69.09       71.09      1.90 o 
   0  10   3        0.81        1.28      1.62 o 
   1  10   3       39.55       42.61      1.59 o 
   2  10   3        0.12        1.67      1.49 o 
   3  10   3      170.85      181.86      3.87 o 
   4  10   3       53.19       55.24      1.94 o 
   5  10   3      110.66      129.33      2.55 o 
   6  10   3       10.18       13.48      1.61 o 
   7  10   3       30.89       32.09      1.66 o 
  -7  11   3        0.12        1.64      4.11 o 
  -6  11   3       31.45       31.48      1.72 o 
  -5  11   3        0.07        1.99      1.65 o 
  -4  11   3       64.53       74.95      1.78 o 
  -3  11   3       82.44       79.67      1.89 o 
  -2  11   3       31.55       27.95      1.79 o 
  -1  11   3        8.53        9.83      1.91 o 
   0  11   3      247.08      251.27      3.48 o 
   1  11   3       94.75      104.13      3.59 o 
   2  11   3      239.80      231.08      8.32 o 
   3  11   3       10.54       13.21      1.52 o 
   4  11   3      128.41      130.02      4.52 o 
   5  11   3       11.82       17.17      1.64 o 
   6  11   3       63.56       63.73      2.17 o 
  -6  12   3        1.15        3.20      1.83 o 
  -5  12   3       38.81       32.90      1.81 o 
  -4  12   3        0.09        1.87      1.84 o 
  -3  12   3       80.96       92.09      3.12 o 
  -2  12   3       48.43       48.98      1.87 o 
  -1  12   3      138.45      113.55      1.97 o 
   0  12   3       10.89       12.64      1.86 o 
   1  12   3      255.86      243.40     10.95 o 
   2  12   3        7.11        8.02      1.71 o 
   3  12   3       39.24       38.56      2.48 o 
   4  12   3        1.81        4.05      1.74 o 
   5  12   3       60.60       63.11      2.96 o 
  -5  13   3        0.55        2.46      2.00 o 
  -4  13   3       22.24       25.21      1.91 o 
  -3  13   3       15.22       17.08      1.91 o 
  -2  13   3       23.56       18.71      1.91 o 
  -1  13   3        9.38       13.94      1.96 o 
   0  13   3       75.76       74.40      1.96 o 
   1  13   3        2.98        7.67      1.78 o 
   2  13   3       42.69       46.82      2.18 o 
   3  13   3        0.28        2.24      1.61 o 
   4  13   3       50.14       58.96      2.41 o 
  -4  14   3        1.43        2.61      2.87 o 
  -3  14   3       58.85       49.82      2.18 o 
  -2  14   3        0.41       -0.32      1.97 o 
  -1  14   3       37.80       31.43      2.05 o 
   0  14   3        1.42        4.03      2.01 o 
   1  14   3       37.71       42.25      2.07 o 
   2  14   3        3.96        5.34      1.98 o 
   3  14   3       40.44       32.14      1.82 o 
  -1  15   3       14.51       16.28      2.17 o 
   0  15   3       20.39       19.25      2.01 o 
   1  15   3        0.13        1.75      1.99 o 
  -8   0   4      153.56      159.74      3.21 o 
  -6   0   4      156.77      152.38      2.25 o 
  -4   0   4      218.30      231.02      4.38 o 
  -2   0   4        7.00       20.68      2.56 o 
   2   0   4     3626.97     3638.16     28.51 o 
   4   0   4     1738.25     1635.67     22.79 o 
   6   0   4      139.96      150.97      2.56 o 
   8   0   4      101.41       93.68      3.62 o 
  -9   1   4       71.63       66.36      1.43 o 
  -8   1   4        1.42        5.00      1.36 o 
  -7   1   4      333.19      347.65      3.79 o 
  -6   1   4       35.69       37.64      1.31 o 
  -5   1   4      215.17      239.20      1.60 o 
  -4   1   4        5.24        8.03      1.26 o 
  -3   1   4      487.86      506.26      6.58 o 
  -2   1   4        0.07        1.99      1.34 o 
  -1   1   4      610.74      776.69     18.28 o 
   0   1   4       35.26       16.64      1.31 o 
   1   1   4     4031.49     3893.37     18.76 o 
   2   1   4        0.01        2.74      1.43 o 
   3   1   4      436.88      410.48      2.46 o 
   4   1   4       48.25       50.63      1.62 o 
   5   1   4      384.39      412.62      4.41 o 
   6   1   4       77.45       96.52      2.78 o 
   7   1   4      104.21       96.18      3.92 o 
   8   1   4        0.89        2.55      1.73 o 
   9   1   4       59.82       57.99      3.00 o 
  -9   2   4        0.01        0.23      1.42 o 
  -8   2   4      131.61      142.77      3.27 o 
  -7   2   4        5.41        8.32      1.31 o 
  -6   2   4      300.71      306.11      3.09 o 
  -5   2   4       33.31       35.96      1.46 o 
  -4   2   4      729.55      744.64     10.00 o 
  -3   2   4     1045.59     1041.74     13.97 o 
  -2   2   4      395.63      501.40     10.02 o 
  -1   2   4       27.62       45.24      1.81 o 
   0   2   4      221.81      212.26      2.19 o 
   1   2   4        0.44        5.06      1.42 o 
   2   2   4     1478.28     1394.92     11.54 o 
   3   2   4       20.56       14.50      1.51 o 
   4   2   4     1250.35     1250.73      9.06 o 
   5   2   4        4.35        3.41      1.78 o 
   6   2   4      263.68      280.62      5.04 o 
   7   2   4        0.09        5.00      1.61 o 
   8   2   4       56.19       51.84      2.57 o 
   9   2   4        0.45        3.02      2.31 o 
  -9   3   4       37.63       41.46      1.52 o 
  -8   3   4        1.35        4.09      1.40 o 
  -7   3   4       44.18       45.88      1.37 o 
  -6   3   4       36.39       39.13      1.37 o 
  -5   3   4      387.24      414.36      7.00 o 
  -4   3   4      624.48      555.47     10.73 o 
  -3   3   4     1037.17     1104.39     14.80 o 
  -2   3   4      348.22      391.17      6.06 o 
  -1   3   4     1234.90     1270.09     33.98 o 
   0   3   4      266.41      230.61      2.63 o 
   1   3   4     1550.50     1383.70      8.98 o 
   2   3   4        5.57       24.08      1.45 o 
   3   3   4     2163.54     2013.66     22.36 o 
   4   3   4      113.54      114.63      2.06 o 
   5   3   4     1018.91     1056.49     10.71 o 
   6   3   4        9.46       10.74      1.61 o 
   7   3   4       33.48       37.92      1.62 o 
   8   3   4        6.37       14.05      1.73 o 
   9   3   4       10.27       12.89      1.87 o 
  -9   4   4        0.59        2.47      1.49 o 
  -8   4   4       57.34       57.97      2.13 o 
  -7   4   4       36.55       35.00      1.45 o 
  -6   4   4      127.24      139.18      2.41 o 
  -5   4   4        3.46        5.05      1.41 o 
  -4   4   4      316.30      332.25      7.30 o 
  -3   4   4       83.17       76.42      1.34 o 
  -2   4   4     1404.49     1504.52     23.80 o 
  -1   4   4       18.58       15.05      1.51 o 
   0   4   4      919.23      908.80     12.06 o 
   1   4   4     1167.53     1224.76      7.51 o 
   2   4   4     1505.81     1363.10     15.46 o 
   3   4   4       15.18       16.36      1.57 o 
   4   4   4      404.02      403.05      3.64 o 
   5   4   4       86.29       79.59      1.85 o 
   6   4   4      329.66      331.12      5.13 o 
   7   4   4        9.46       14.52      2.51 o 
   8   4   4       54.69       52.43      1.85 o 
  -9   5   4       45.76       50.35      1.65 o 
  -8   5   4        1.14        3.26      1.47 o 
  -7   5   4      320.28      300.34      5.61 o 
  -6   5   4       83.72       80.92      1.72 o 
  -5   5   4      272.67      286.92      6.53 o 
  -4   5   4       25.26       35.17      1.48 o 
  -3   5   4       27.57       33.58      1.43 o 
  -2   5   4       60.67       48.40      1.38 o 
  -1   5   4      478.31      432.16      9.81 o 
   0   5   4      608.71      584.18     14.45 o 
   1   5   4     1331.76     1353.50     13.87 o 
   2   5   4        7.15        4.77      1.48 o 
   3   5   4     1502.67     1383.01     12.18 o 
   4   5   4       69.94       74.04      1.69 o 
   5   5   4       28.93       32.52      1.55 o 
   6   5   4        5.70        7.75      1.61 o 
   7   5   4      158.33      162.92      2.90 o 
   8   5   4        2.55        5.52      1.96 o 
  -9   6   4        0.42        1.51      1.62 o 
  -8   6   4       90.92       87.00      2.99 o 
  -7   6   4        0.49        2.90      1.58 o 
  -6   6   4      321.00      322.10      7.19 o 
  -5   6   4        7.37        5.85      1.39 o 
  -4   6   4       33.72       40.30      1.49 o 
  -3   6   4       44.22       49.46      1.44 o 
  -2   6   4      458.41      497.53      7.50 o 
  -1   6   4       49.69       52.24      1.55 o 
   0   6   4     1320.98     1263.68     29.67 o 
   1   6   4        0.11        3.19      1.49 o 
   2   6   4     1546.05     1487.45     14.42 o 
   3   6   4       91.26       87.62      1.55 o 
   4   6   4      291.15      311.78      4.13 o 
   5   6   4        0.04        3.97      1.58 o 
   6   6   4       85.09       99.77      2.88 o 
   7   6   4        6.30       10.32      1.71 o 
   8   6   4       35.50       28.88      1.85 o 
  -8   7   4        2.99        3.86      1.51 o 
  -7   7   4       35.97       37.48      1.93 o 
  -6   7   4       28.29       29.61      1.52 o 
  -5   7   4      139.16      147.80      4.08 o 
  -4   7   4       39.58       41.62      1.51 o 
  -3   7   4      162.72      177.00      3.25 o 
  -2   7   4       50.39       46.11      1.51 o 
  -1   7   4      781.11      746.41     18.12 o 
   0   7   4       79.61       93.90      1.62 o 
   1   7   4      533.12      518.60      9.63 o 
   2   7   4       27.73       22.55      1.79 o 
   3   7   4      316.82      306.29      2.75 o 
   4   7   4        0.43        5.78      2.28 o 
   5   7   4      242.58      227.54      3.97 o 
   6   7   4        5.47        7.65      1.63 o 
   7   7   4      103.16      109.94      2.09 o 
   8   7   4        0.14        1.94      1.84 o 
  -8   8   4       10.76       13.60      1.78 o 
  -7   8   4        0.10        3.79      1.68 o 
  -6   8   4      107.43      109.56      2.97 o 
  -5   8   4        4.02        8.02      1.49 o 
  -4   8   4      173.38      183.49      4.29 o 
  -3   8   4       34.60       34.40      1.53 o 
  -2   8   4      338.83      343.93      6.12 o 
  -1   8   4      118.75      106.72      2.96 o 
   0   8   4      123.60      117.24      3.79 o 
   1   8   4       57.25       59.96      1.80 o 
   2   8   4      450.14      439.53      7.93 o 
   3   8   4       14.76       16.91      1.57 o 
   4   8   4      412.35      400.72      4.53 o 
   5   8   4       20.57       21.49      1.53 o 
   6   8   4       77.82       77.62      1.68 o 
   7   8   4        7.26       10.87      1.81 o 
  -8   9   4        2.85        4.19      5.05 o 
  -7   9   4       22.21       20.30      1.83 o 
  -6   9   4        1.89        3.22      1.53 o 
  -5   9   4      216.05      192.02      4.41 o 
  -4   9   4        5.47        9.57      1.54 o 
  -3   9   4      228.24      230.33      4.92 o 
  -2   9   4        0.06        2.99      1.58 o 
  -1   9   4      479.42      483.03     13.41 o 
   0   9   4      153.87      143.40      4.96 o 
   1   9   4      214.19      210.77      5.00 o 
   2   9   4        2.94        1.88      1.47 o 
   3   9   4      506.23      536.27      9.80 o 
   4   9   4       39.21       43.06      1.62 o 
   5   9   4      183.25      183.23      3.50 o 
   6   9   4        0.89        5.09      1.61 o 
   7   9   4       24.00       20.25      1.70 o 
  -7  10   4        0.58        3.38      1.72 o 
  -6  10   4       59.92       60.07      1.94 o 
  -5  10   4        0.49        2.46      1.56 o 
  -4  10   4      165.05      151.15      4.10 o 
  -3  10   4       68.74       70.16      1.79 o 
  -2  10   4       14.19       14.55      1.73 o 
  -1  10   4      115.75      102.66      2.14 o 
   0  10   4      283.10      291.87      9.84 o 
   1  10   4       28.17       32.52      1.64 o 
   2  10   4      119.43      125.19      2.88 o 
   3  10   4        1.45        2.61      1.58 o 
   4  10   4      100.21      120.35      3.39 o 
   5  10   4        0.09        4.31      1.75 o 
   6  10   4       39.65       39.31      2.06 o 
  -6  11   4        0.43        3.71      1.71 o 
  -5  11   4       26.29       22.97      1.68 o 
  -4  11   4       22.89       25.12      1.67 o 
  -3  11   4       25.10       26.31      1.75 o 
  -2  11   4        5.58        8.68      1.73 o 
  -1  11   4      114.78      102.70      2.05 o 
   0  11   4        2.16        1.75      1.69 o 
   1  11   4      313.37      322.48     10.23 o 
   2  11   4       15.98       13.44      1.63 o 
   3  11   4      152.67      154.00      4.92 o 
   4  11   4        0.30        1.97      1.59 o 
   5  11   4       41.05       41.74      1.74 o 
   6  11   4        2.86        3.96      1.69 o 
  -6  12   4       12.45        9.65      2.06 o 
  -5  12   4        0.20        4.55      1.82 o 
  -4  12   4       34.74       37.69      1.91 o 
  -3  12   4        0.19        1.39      1.88 o 
  -2  12   4      141.72      128.80      2.61 o 
  -1  12   4        5.02        8.73      1.91 o 
   0  12   4      233.31      234.22      3.97 o 
   1  12   4        0.19        1.47      1.73 o 
   2  12   4      112.22      110.43      4.40 o 
   3  12   4        1.55        4.55      1.82 o 
   4  12   4       47.84       48.36      2.29 o 
   5  12   4        0.65        3.98      2.18 o 
  -5  13   4       24.98       17.95      2.15 o 
  -4  13   4        4.26        5.12      1.93 o 
  -3  13   4       80.36       75.79      2.65 o 
  -2  13   4        9.25       12.57      1.94 o 
  -1  13   4       10.02        7.93      1.95 o 
   0  13   4        3.17        1.62      2.00 o 
   1  13   4      100.66      110.97      4.16 o 
   2  13   4        4.22        6.85      1.76 o 
   3  13   4       29.98       32.12      2.18 o 
   4  13   4        1.01        4.36      1.88 o 
  -3  14   4        0.50        2.73      2.13 o 
  -2  14   4       38.00       29.30      2.14 o 
  -1  14   4        0.24        2.92      2.03 o 
   0  14   4       16.21       17.23      1.98 o 
   1  14   4        0.10        0.31      2.01 o 
   2  14   4       53.68       55.86      1.94 o 
   3  14   4       10.78       14.97      2.78 o 
  -9   0   5       20.55       15.86      2.12 o 
  -7   0   5      169.47      166.14      4.48 o 
  -5   0   5        2.63        3.74      3.72 o 
  -3   0   5      102.82       81.24      2.03 o 
  -1   0   5       36.53       47.43      1.91 o 
   1   0   5     1236.70      991.68      3.39 o 
   3   0   5       41.89       50.57      4.66 o 
   5   0   5      478.57      532.13      3.03 o 
   7   0   5       56.69       59.51      2.37 o 
   9   0   5       64.80       64.51      2.98 o 
  -9   1   5       17.30       15.52      1.44 o 
  -8   1   5      171.12      168.14      3.86 o 
  -7   1   5        0.07        2.84      1.33 o 
  -6   1   5      153.31      154.97      1.49 o 
  -5   1   5       19.70       19.37      1.37 o 
  -4   1   5      894.60      862.86     14.69 o 
  -3   1   5      120.13      128.22      2.35 o 
  -2   1   5     3714.75     3892.20     79.12 o 
  -1   1   5        2.83        4.75      1.33 o 
   0   1   5     4727.33     4481.85     34.19 o 
   1   1   5       28.49       22.97      1.30 o 
   2   1   5     3332.83     3218.38     15.46 o 
   3   1   5      111.88      104.92      1.79 o 
   4   1   5      244.45      237.40      1.86 o 
   5   1   5       28.57       27.13      1.56 o 
   6   1   5      189.98      196.67      2.53 o 
   7   1   5       28.23       28.80      1.95 o 
   8   1   5       59.65       57.72      1.85 o 
   9   1   5        1.27        4.12      2.82 o 
  -9   2   5       39.31       39.16      1.85 o 
  -8   2   5        9.44       16.94      1.51 o 
  -7   2   5      154.24      156.21      2.84 o 
  -6   2   5        0.21        1.92      1.35 o 
  -5   2   5      140.13      154.52      4.35 o 
  -4   2   5      322.08      299.64      4.77 o 
  -3   2   5     1466.45     1440.52     28.34 o 
  -2   2   5     2217.61     2217.67     60.52 o 
  -1   2   5      768.09      759.17     14.80 o 
   0   2   5      119.92       98.46      1.60 o 
   1   2   5     3844.43     3524.57     20.90 o 
   2   2   5        4.13        1.07      1.23 o 
   3   2   5      556.56      520.70      4.35 o 
   4   2   5       26.48       23.84      1.53 o 
   5   2   5      133.35      133.86      1.94 o 
   6   2   5       20.92       21.73      1.79 o 
   7   2   5       24.43       19.08      1.62 o 
   8   2   5        0.39        5.41      1.80 o 
  -9   3   5        1.24        4.26      1.50 o 
  -8   3   5       12.38       15.20      1.46 o 
  -7   3   5       17.77       19.12      1.35 o 
  -6   3   5      281.86      261.97      5.20 o 
  -5   3   5        1.41        2.47      1.34 o 
  -4   3   5      308.85      320.40      5.22 o 
  -3   3   5       43.36       52.21      1.31 o 
  -2   3   5      453.15      434.50     11.58 o 
  -1   3   5        3.51        3.53      1.47 o 
   0   3   5     2024.38     1833.81     21.23 o 
   1   3   5        4.56        3.86      1.43 o 
   2   3   5      945.08      821.98      4.20 o 
   3   3   5        5.28        5.51      1.48 o 
   4   3   5     1259.54     1262.80     15.67 o 
   5   3   5       44.14       45.68      3.34 o 
   6   3   5      185.93      189.87      4.42 o 
   7   3   5        4.25        5.25      1.67 o 
   8   3   5       63.56       53.42      1.81 o 
  -9   4   5       34.06       30.62      1.56 o 
  -8   4   5       11.90       14.92      1.42 o 
  -7   4   5       40.18       34.54      1.43 o 
  -6   4   5       69.32       64.46      1.61 o 
  -5   4   5      406.41      423.77      9.46 o 
  -4   4   5        2.11        6.40      1.29 o 
  -3   4   5      593.31      554.61     10.21 o 
  -2   4   5      301.27      359.55      9.25 o 
  -1   4   5     2225.78     2134.17     49.52 o 
   0   4   5      584.85      493.09      7.52 o 
   1   4   5      324.62      289.76      3.13 o 
   2   4   5      156.67      152.74      1.55 o 
   3   4   5      434.20      421.94      3.50 o 
   4   4   5        4.41        5.39      1.58 o 
   5   4   5       80.25       97.69      2.33 o 
   6   4   5        0.60        4.27      1.60 o 
   7   4   5      106.97      109.20      3.38 o 
   8   4   5        6.73       10.76      1.96 o 
  -9   5   5        5.19        6.89      1.65 o 
  -8   5   5       94.92       85.05      1.66 o 
  -7   5   5        0.01        2.15      1.42 o 
  -6   5   5       72.32       73.66      2.26 o 
  -5   5   5       10.77       11.34      1.44 o 
  -4   5   5      277.03      291.70      7.02 o 
  -3   5   5        0.01        4.13      1.34 o 
  -2   5   5      643.71      615.80     10.30 o 
  -1   5   5        0.09        1.39      1.39 o 
   0   5   5     1109.19     1062.32     19.31 o 
   1   5   5        9.75       11.98      1.43 o 
   2   5   5      740.67      685.27      6.01 o 
   3   5   5      212.70      203.24      1.97 o 
   4   5   5      196.69      218.96      2.54 o 
   5   5   5        5.12       10.50      1.55 o 
   6   5   5       57.87       57.36      1.70 o 
   7   5   5        0.20        1.13      1.65 o 
   8   5   5       25.59       25.38      1.94 o 
  -8   6   5        8.24        9.12      1.58 o 
  -7   6   5       50.61       45.12      2.35 o 
  -6   6   5       12.40       15.70      1.45 o 
  -5   6   5      233.83      229.56      9.53 o 
  -4   6   5       47.27       44.45      1.42 o 
  -3   6   5       34.46       33.97      1.47 o 
  -2   6   5        1.04        3.77      1.35 o 
  -1   6   5     2956.56     2885.63     59.42 o 
   0   6   5       12.70       15.37      1.42 o 
   1   6   5     1439.14     1382.71     19.56 o 
   2   6   5        2.05        6.85      1.31 o 
   3   6   5     1137.21     1125.05     11.95 o 
   4   6   5       16.39       25.41      1.48 o 
   5   6   5      174.57      153.48      2.06 o 
   6   6   5        0.56        2.19      3.28 o 
   7   6   5       83.10       79.44      2.04 o 
   8   6   5        0.15        3.71      3.08 o 
  -8   7   5       24.79       21.57      1.64 o 
  -7   7   5        3.86        5.43      1.73 o 
  -6   7   5      118.98      117.50      2.92 o 
  -5   7   5        0.47        4.36      1.56 o 
  -4   7   5       62.95       66.58      1.99 o 
  -3   7   5        7.37        8.69      1.48 o 
  -2   7   5      458.14      467.46      7.06 o 
  -1   7   5        8.04       11.96      1.36 o 
   0   7   5      529.80      477.21     12.61 o 
   1   7   5       21.73       22.09      1.43 o 
   2   7   5      311.43      314.28      2.37 o 
   3   7   5      307.16      305.48      3.40 o 
   4   7   5       30.28       33.08      1.52 o 
   5   7   5        0.03        2.93      1.43 o 
   6   7   5       14.99       12.27      1.52 o 
   7   7   5        0.01       -0.12      1.86 o 
  -8   8   5        0.00        0.81      1.67 o 
  -7   8   5       59.88       49.46      2.15 o 
  -6   8   5       14.18       19.35      1.67 o 
  -5   8   5      230.00      214.96      6.96 o 
  -4   8   5       24.90       27.16      1.58 o 
  -3   8   5      385.94      389.83      4.89 o 
  -2   8   5        0.01        2.12      1.46 o 
  -1   8   5      215.03      207.57      5.30 o 
   0   8   5      128.15      125.19      3.69 o 
   1   8   5      470.44      474.51     14.58 o 
   2   8   5       11.95       10.96      1.40 o 
   3   8   5      420.69      445.76      5.72 o 
   4   8   5       55.36       64.23      1.54 o 
   5   8   5      113.69      105.25      2.75 o 
   6   8   5        0.01        1.34      1.46 o 
   7   8   5       62.87       60.02      1.82 o 
  -7   9   5        2.85        2.84      1.82 o 
  -6   9   5       14.44       18.14      1.65 o 
  -5   9   5        2.31        2.57      1.56 o 
  -4   9   5       94.85       79.44      1.70 o 
  -3   9   5        7.98       12.09      1.47 o 
  -2   9   5      155.37      165.89      3.88 o 
  -1   9   5       56.63       57.73      1.75 o 
   0   9   5      192.65      198.46      6.15 o 
   1   9   5        0.48        4.48      1.89 o 
   2   9   5      155.27      175.19      3.93 o 
   3   9   5       40.77       45.74      1.46 o 
   4   9   5      115.11      122.72      3.21 o 
   5   9   5        1.16        3.37      1.70 o 
   6   9   5       64.22       49.31      1.70 o 
   7   9   5        0.17        2.86      2.20 o 
  -7  10   5       44.08       38.77      1.93 o 
  -6  10   5        0.68        3.68      1.69 o 
  -5  10   5       51.34       48.94      1.71 o 
  -4  10   5       15.03       20.22      1.69 o 
  -3  10   5      359.09      359.74      4.86 o 
  -2  10   5       36.21       51.09      1.69 o 
  -1  10   5      437.99      450.83     10.19 o 
   0  10   5        6.39        6.33      1.76 o 
   1  10   5      331.23      365.28     12.12 o 
   2  10   5        8.45       14.84      1.53 o 
   3  10   5      156.81      152.77      2.31 o 
   4  10   5        0.14        3.03      1.50 o 
   5  10   5       66.61       61.54      1.69 o 
   6  10   5        6.54        9.04      1.80 o 
  -6  11   5       22.01       15.40      1.85 o 
  -5  11   5        0.78        2.01      1.71 o 
  -4  11   5       61.72       63.64      1.81 o 
  -3  11   5       10.55        9.66      1.83 o 
  -2  11   5       91.26       89.07      1.91 o 
  -1  11   5        7.98       11.40      1.83 o 
   0  11   5      126.89      135.67      5.22 o 
   1  11   5        2.24        1.49      1.65 o 
   2  11   5      143.68      147.99      5.16 o 
   3  11   5        1.72        3.39      1.63 o 
   4  11   5       46.17       41.40      1.88 o 
   5  11   5        5.82        9.23      1.79 o 
  -5  12   5        5.29        2.68      1.83 o 
  -4  12   5        3.86        4.32      1.97 o 
  -3  12   5       22.31       27.93      1.99 o 
  -2  12   5        7.59        9.29      1.84 o 
  -1  12   5       55.50       58.39      1.93 o 
   0  12   5        1.92        2.59      1.81 o 
   1  12   5      198.41      206.10      8.52 o 
   2  12   5        1.65        6.45      2.28 o 
   3  12   5       16.88       18.19      1.75 o 
   4  12   5        0.00        0.53      1.73 o 
   5  12   5       28.94       25.50      3.73 o 
  -4  13   5       30.89       24.90      2.26 o 
  -3  13   5        1.19        1.65      1.99 o 
  -2  13   5       66.65       60.91      2.25 o 
  -1  13   5        0.23        2.42      2.00 o 
   0  13   5      127.91      128.02      4.82 o 
   1  13   5        6.37        6.25      1.88 o 
   2  13   5       75.77       76.90      4.74 o 
   3  13   5        2.30        3.23      1.87 o 
  -3  14   5       40.98       39.13      2.51 o 
  -2  14   5        0.07        1.77      2.27 o 
  -1  14   5       40.38       38.92      2.27 o 
   0  14   5        0.98        2.52      2.04 o 
   1  14   5       28.89       36.13      2.37 o 
   2  14   5        0.01        3.46      2.13 o 
  -8   0   6      188.32      181.62      4.97 o 
  -6   0   6      266.47      258.03     11.36 o 
  -4   0   6      631.01      617.82     20.31 o 
  -2   0   6        2.71       11.59      1.81 o 
   0   0   6      671.40      585.61      7.49 o 
   2   0   6      675.66      724.25      3.23 o 
   4   0   6       13.22       20.25      2.10 o 
   6   0   6      223.59      233.13      2.71 o 
   8   0   6       59.76       56.39      3.66 o 
  -9   1   6       15.43       10.87      1.47 o 
  -8   1   6        0.20        1.05      1.42 o 
  -7   1   6      115.49      110.87      2.77 o 
  -6   1   6        9.69       11.98      1.37 o 
  -5   1   6      107.25      115.47      2.71 o 
  -4   1   6        0.26        1.68      1.31 o 
  -3   1   6      603.63      507.96     12.84 o 
  -2   1   6      578.61      563.73     16.10 o 
  -1   1   6     2237.47     2227.98     45.88 o 
   0   1   6       15.43       14.17      1.14 o 
   1   1   6     1376.75     1196.36      2.53 o 
   2   1   6      505.25      475.31      1.72 o 
   3   1   6      240.44      265.47      2.17 o 
   4   1   6        2.99        2.15      1.46 o 
   5   1   6       92.10       95.72      1.60 o 
   6   1   6        8.50        8.39      1.55 o 
   7   1   6       53.88       46.19      4.07 o 
   8   1   6        1.03        3.12      1.80 o 
  -9   2   6        0.87        1.75      1.59 o 
  -8   2   6       25.40       24.43      1.51 o 
  -7   2   6       55.04       52.78      1.54 o 
  -6   2   6      240.27      233.33      4.24 o 
  -5   2   6        5.69        5.38      1.27 o 
  -4   2   6     1030.73     1008.80     22.16 o 
  -3   2   6       56.42       51.95      1.35 o 
  -2   2   6     5191.26     5173.49    129.96 o 
  -1   2   6        0.01        1.09      1.25 o 
   0   2   6     2392.07     2231.86     20.03 o 
   1   2   6      134.50      143.32      1.51 o 
   2   2   6      451.34      440.13      3.85 o 
   3   2   6      155.16      158.64      1.40 o 
   4   2   6      542.87      512.78      5.52 o 
   5   2   6       27.54       29.09      1.63 o 
   6   2   6       94.75       95.68      4.03 o 
   7   2   6        0.37        0.16      2.56 o 
   8   2   6       49.12       57.93      2.30 o 
  -9   3   6       49.23       41.77      2.02 o 
  -8   3   6        3.08        3.30      1.50 o 
  -7   3   6       49.24       47.54      1.73 o 
  -6   3   6       54.59       53.46      1.65 o 
  -5   3   6      331.12      326.43      8.92 o 
  -4   3   6        4.35        6.69      1.23 o 
  -3   3   6     1780.94     1720.01     38.70 o 
  -2   3   6        8.41        4.51      1.35 o 
  -1   3   6       79.85       62.65      2.09 o 
   0   3   6       13.86       28.64      1.15 o 
   1   3   6      256.46      241.11      2.41 o 
   2   3   6        4.22        2.53      1.39 o 
   3   3   6       27.30       29.31      1.32 o 
   4   3   6       14.81       14.60      1.44 o 
   5   3   6      386.74      370.24      7.04 o 
   6   3   6        2.15        9.37      1.63 o 
   7   3   6      101.42      105.14      1.90 o 
   8   3   6        2.87        4.45      2.27 o 
  -9   4   6        2.82        6.81      1.61 o 
  -8   4   6       31.47       28.15      1.51 o 
  -7   4   6       29.06       30.82      1.49 o 
  -6   4   6       52.32       52.34      2.09 o 
  -5   4   6       16.97       18.47      1.32 o 
  -4   4   6      183.83      189.30      3.85 o 
  -3   4   6        0.19        1.32      1.25 o 
  -2   4   6      680.06      634.29     15.39 o 
  -1   4   6      107.62      134.09      2.48 o 
   0   4   6      593.71      525.08      7.59 o 
   1   4   6        2.62        0.94      1.35 o 
   2   4   6      497.52      494.90      4.59 o 
   3   4   6        8.80       13.25      1.28 o 
   4   4   6      148.82      171.38      2.71 o 
   5   4   6      118.78      118.99      3.65 o 
   6   4   6       84.03       78.61      1.79 o 
   7   4   6        0.00        0.29      1.75 o 
   8   4   6       38.30       40.32      2.09 o 
  -9   5   6       15.46       13.48      2.01 o 
  -8   5   6        8.12       10.12      2.03 o 
  -7   5   6      122.78      107.85      4.13 o 
  -6   5   6        0.01        0.98      1.45 o 
  -5   5   6      318.63      327.06     10.46 o 
  -4   5   6       24.73       26.30      1.31 o 
  -3   5   6      301.30      291.74      3.76 o 
  -2   5   6        0.14        2.46      1.51 o 
  -1   5   6     1899.54     1814.45     42.23 o 
   0   5   6       69.10       74.22      1.46 o 
   1   5   6      546.57      585.12      8.97 o 
   2   5   6      181.94      175.30      2.37 o 
   3   5   6      658.06      672.66      5.41 o 
   4   5   6      108.51      100.19      1.55 o 
   5   5   6       47.47       42.95      1.50 o 
   6   5   6       17.49       16.67      1.89 o 
   7   5   6       59.16       58.30      1.80 o 
   8   5   6        0.98        7.45      1.99 o 
  -8   6   6       77.60       61.45      1.68 o 
  -7   6   6        3.09        6.08      1.73 o 
  -6   6   6      145.11      137.99      2.90 o 
  -5   6   6       12.39        9.22      1.49 o 
  -4   6   6      344.62      338.67      8.78 o 
  -3   6   6       24.04       27.21      1.37 o 
  -2   6   6      482.30      491.87      9.39 o 
  -1   6   6        8.90        9.70      1.47 o 
   0   6   6      871.62      871.77     17.69 o 
   1   6   6       29.87       34.41      1.52 o 
   2   6   6      284.96      289.25      3.31 o 
   3   6   6       13.33       14.44      1.31 o 
   4   6   6        5.38        5.77      1.23 o 
   5   6   6        0.02        4.03      1.51 o 
   6   6   6       66.13       61.74      1.98 o 
   7   6   6       11.62       15.36      1.64 o 
  -8   7   6        1.54        3.54      1.70 o 
  -7   7   6       27.84       20.76      1.62 o 
  -6   7   6        1.51        3.27      1.55 o 
  -5   7   6      142.51      152.58      5.26 o 
  -4   7   6       21.37       25.85      1.49 o 
  -3   7   6      308.06      336.30      3.98 o 
  -2   7   6      155.55      150.26      2.44 o 
  -1   7   6      999.78     1038.78     22.30 o 
   0   7   6       46.16       48.02      1.46 o 
   1   7   6      541.35      542.80     10.06 o 
   2   7   6        9.38       10.06      1.36 o 
   3   7   6      216.98      225.16      3.62 o 
   4   7   6       32.69       25.86      1.36 o 
   5   7   6       53.42       49.07      1.60 o 
   6   7   6        2.97        4.09      1.53 o 
   7   7   6       67.74       70.65      1.78 o 
  -7   8   6        1.81        6.85      1.67 o 
  -6   8   6       55.20       52.66      1.69 o 
  -5   8   6       34.76       38.55      1.73 o 
  -4   8   6       88.00       84.69      1.76 o 
  -3   8   6       18.13       23.19      1.56 o 
  -2   8   6      238.01      263.20      5.07 o 
  -1   8   6       17.58       21.96      1.55 o 
   0   8   6       57.95       61.02      1.53 o 
   1   8   6        2.77        4.00      1.48 o 
   2   8   6       16.71       26.65      1.44 o 
   3   8   6        1.56        1.85      1.38 o 
   4   8   6      281.98      270.49      4.52 o 
   5   8   6        1.63        2.63      1.37 o 
   6   8   6       42.00       37.06      1.72 o 
   7   8   6        3.67        3.14      1.67 o 
  -7   9   6       20.11       18.21      1.86 o 
  -6   9   6        3.25        6.40      1.65 o 
  -5   9   6      158.04      156.56      4.40 o 
  -4   9   6        2.47        3.25      1.83 o 
  -3   9   6      296.97      292.03      2.99 o 
  -2   9   6       56.55       58.44      1.85 o 
  -1   9   6      368.84      398.72     11.77 o 
   0   9   6       79.08       92.18      2.38 o 
   1   9   6       96.95      101.84      1.89 o 
   2   9   6        2.39        6.40      1.49 o 
   3   9   6       82.06       83.45      2.18 o 
   4   9   6        4.70        5.29      1.43 o 
   5   9   6       68.68       62.19      1.86 o 
   6   9   6        0.15        5.17      1.52 o 
  -6  10   6       28.60       25.05      1.92 o 
  -5  10   6       17.75       17.36      1.92 o 
  -4  10   6      186.20      188.01      3.03 o 
  -3  10   6       18.67       19.70      1.63 o 
  -2  10   6      193.29      208.21      4.82 o 
  -1  10   6        0.05        2.95      1.86 o 
   0  10   6      344.35      378.31     15.00 o 
   1  10   6        0.56        2.48      1.61 o 
   2  10   6      214.38      214.36      4.39 o 
   3  10   6        0.00        0.97      1.53 o 
   4  10   6       49.55       42.99      1.55 o 
   5  10   6        0.82        2.78      1.46 o 
   6  10   6       29.07       26.40      1.67 o 
  -6  11   6        0.20        3.90      1.97 o 
  -5  11   6       47.63       38.24      2.01 o 
  -4  11   6        0.13        2.84      1.76 o 
  -3  11   6       44.76       61.70      2.26 o 
  -2  11   6       47.66       49.42      1.82 o 
  -1  11   6       91.92      103.84      4.01 o 
   0  11   6       17.75       15.19      1.92 o 
   1  11   6       92.48       99.04      3.29 o 
   2  11   6        0.42        1.27      1.57 o 
   3  11   6       53.39       53.31      1.65 o 
   4  11   6        0.16        3.68      1.58 o 
   5  11   6       23.04       24.20      1.73 o 
  -5  12   6        0.97        3.32      1.99 o 
  -4  12   6        9.02       14.09      2.05 o 
  -3  12   6        0.62        2.66      2.00 o 
  -2  12   6       51.23       56.50      2.04 o 
  -1  12   6        0.63        4.58      1.97 o 
   0  12   6       93.52      100.33      4.71 o 
   1  12   6       11.74       12.71      1.83 o 
   2  12   6       39.67       38.19      2.46 o 
   3  12   6        0.18        1.78      1.69 o 
   4  12   6        7.23        6.11      1.79 o 
  -4  13   6        0.19        3.24      2.18 o 
  -3  13   6      104.85      109.95      4.33 o 
  -2  13   6        4.43        5.80      2.30 o 
  -1  13   6       37.57       32.30      2.16 o 
   0  13   6        3.03        5.79      2.13 o 
   1  13   6       95.79      100.83      3.45 o 
   2  13   6        5.57        6.29      1.82 o 
   3  13   6       16.81       11.47      1.82 o 
  -2  14   6       75.76       72.38      6.17 o 
  -1  14   6        0.11        0.42      2.63 o 
   0  14   6       29.11       30.24      2.72 o 
   1  14   6        0.05        2.30      4.16 o 
  -9   0   7       24.57       11.13      2.27 o 
  -7   0   7      230.37      240.24      5.66 o 
  -5   0   7      151.30      139.73      3.77 o 
  -3   0   7     1654.87     1557.51     77.73 o 
  -1   0   7      610.78      625.72     17.50 o 
   1   0   7      947.93      848.52     10.15 o 
   3   0   7      125.19      138.06      1.91 o 
   5   0   7      123.95      121.14      2.07 o 
   7   0   7       84.40       86.37      4.04 o 
  -9   1   7        0.01        1.54      1.59 o 
  -8   1   7       77.75       70.93      2.18 o 
  -7   1   7       14.60       15.39      1.43 o 
  -6   1   7      111.88      114.96      1.55 o 
  -5   1   7       37.37       35.01      1.29 o 
  -4   1   7      220.17      231.16      5.25 o 
  -3   1   7        9.24       13.96      1.24 o 
  -2   1   7      461.68      431.82     12.38 o 
  -1   1   7      353.75      375.41      8.73 o 
   0   1   7      268.84      278.23      3.60 o 
   1   1   7        0.08        3.28      1.31 o 
   2   1   7      281.50      299.31      1.58 o 
   3   1   7        2.43        3.16      1.19 o 
   4   1   7       94.76       88.00      1.27 o 
   5   1   7        0.04       -1.11      1.18 o 
   6   1   7      145.48      167.10      3.05 o 
   7   1   7        2.82        7.67      2.33 o 
   8   1   7       37.29       34.34      2.84 o 
  -9   2   7       15.97       12.74      1.59 o 
  -8   2   7        2.16        2.67      1.51 o 
  -7   2   7      144.09      143.55      3.03 o 
  -6   2   7       13.54       16.61      1.47 o 
  -5   2   7      450.63      432.18      8.34 o 
  -4   2   7       51.88       54.41      1.33 o 
  -3   2   7     1304.01     1253.64     30.43 o 
  -2   2   7      354.70      350.53      7.99 o 
  -1   2   7      274.75      282.99      5.86 o 
   0   2   7        7.04        5.30      1.15 o 
   1   2   7      587.29      614.21      4.73 o 
   2   2   7        3.53        6.44      1.20 o 
   3   2   7      251.01      263.27      1.52 o 
   4   2   7      102.91      101.72      1.34 o 
   5   2   7      439.74      464.80      3.62 o 
   6   2   7       25.21       29.38      1.59 o 
   7   2   7       94.57       97.31      2.86 o 
   8   2   7        1.55        3.25      1.82 o 
  -9   3   7        0.50        2.35      1.58 o 
  -8   3   7       12.37       15.69      1.53 o 
  -7   3   7        2.59        4.43      1.49 o 
  -6   3   7      308.91      315.19      9.52 o 
  -5   3   7        2.64        2.57      1.21 o 
  -4   3   7      830.60      847.78     21.03 o 
  -3   3   7       55.41       56.75      1.47 o 
  -2   3   7      840.05      844.79     21.29 o 
  -1   3   7      109.59      115.56      1.97 o 
   0   3   7       47.67       48.02      1.22 o 
   1   3   7      112.84      111.30      1.52 o 
   2   3   7      122.00      133.48      1.39 o 
   3   3   7       15.28       26.41      1.30 o 
   4   3   7      149.89      153.36      1.46 o 
   5   3   7       35.89       39.87      1.27 o 
   6   3   7       70.97       78.16      1.91 o 
   7   3   7        0.22        3.09      1.49 o 
   8   3   7       35.08       30.53      2.60 o 
  -8   4   7       17.49       23.88      1.59 o 
  -7   4   7       18.01       19.06      1.55 o 
  -6   4   7       19.11       25.58      1.61 o 
  -5   4   7      167.78      182.06      4.93 o 
  -4   4   7       10.75       12.75      1.39 o 
  -3   4   7       89.42       95.20      2.53 o 
  -2   4   7       86.91       78.94      2.89 o 
  -1   4   7      738.40      741.55     14.80 o 
   0   4   7        0.00        3.34      1.11 o 
   1   4   7       95.21      100.35      1.51 o 
   2   4   7      205.60      192.58      1.96 o 
   3   4   7      326.42      308.03      4.06 o 
   4   4   7       64.24       60.57      1.34 o 
   5   4   7      122.63      121.87      1.45 o 
   6   4   7        0.58        0.47      1.57 o 
   7   4   7       67.95       72.21      1.65 o 
  -8   5   7       61.60       52.17      2.16 o 
  -7   5   7        2.58        5.14      1.69 o 
  -6   5   7       95.11       99.05      2.82 o 
  -5   5   7        3.13        4.84      1.47 o 
  -4   5   7      400.94      408.63      9.20 o 
  -3   5   7        8.92       12.04      1.33 o 
  -2   5   7      449.77      457.24     10.26 o 
  -1   5   7       49.28       57.30      1.41 o 
   0   5   7      542.03      569.30     11.22 o 
   1   5   7       36.95       36.41      1.38 o 
   2   5   7       98.43      101.98      1.65 o 
   3   5   7       17.97       19.39      1.27 o 
   4   5   7      199.90      198.87      3.20 o 
   5   5   7        2.44        7.95      1.27 o 
   6   5   7      142.85      137.69      1.65 o 
   7   5   7        0.59        2.11      1.54 o 
  -8   6   7        4.79        2.57      1.70 o 
  -7   6   7       76.57       68.83      2.91 o 
  -6   6   7        3.57        3.24      1.50 o 
  -5   6   7      390.51      433.09     10.82 o 
  -4   6   7        0.21        2.84      1.38 o 
  -3   6   7      272.05      283.80      6.68 o 
  -2   6   7        0.04        1.03      1.39 o 
  -1   6   7      754.42      800.94     16.04 o 
   0   6   7        4.73        6.71      1.37 o 
   1   6   7       97.57      102.75      1.79 o 
   2   6   7       26.10       28.99      1.36 o 
   3   6   7      147.93      152.78      2.60 o 
   4   6   7        6.22        9.10      1.47 o 
   5   6   7       19.22       21.96      1.36 o 
   6   6   7        0.07        0.87      1.35 o 
   7   6   7       56.02       61.15      1.70 o 
  -8   7   7       27.90       25.64      2.25 o 
  -7   7   7        4.16        7.32      1.79 o 
  -6   7   7       89.85       89.49      4.53 o 
  -5   7   7        7.66       10.61      1.80 o 
  -4   7   7       89.64       98.97      1.88 o 
  -3   7   7        0.06        4.64      1.36 o 
  -2   7   7      132.54      157.28      3.37 o 
  -1   7   7       61.62       61.77      1.70 o 
   0   7   7      362.12      364.79      7.66 o 
   1   7   7        2.63        6.35      1.40 o 
   2   7   7      219.28      219.03      2.00 o 
   3   7   7       28.60       28.18      1.47 o 
   4   7   7      216.23      221.81      4.19 o 
   5   7   7        0.80        3.87      1.33 o 
   6   7   7       32.97       32.13      1.56 o 
   7   7   7        0.02        1.36      1.60 o 
  -7   8   7       16.32       14.45      1.75 o 
  -6   8   7       19.07       18.11      1.78 o 
  -5   8   7       96.89      116.66      2.22 o 
  -4   8   7        7.92       10.97      1.62 o 
  -3   8   7      170.31      181.62      2.52 o 
  -2   8   7       12.90       18.42      1.51 o 
  -1   8   7       26.48       40.31      2.07 o 
   0   8   7       21.90       28.38      1.49 o 
   1   8   7       37.01       34.20      1.49 o 
   2   8   7       96.52      111.03      2.67 o 
   3   8   7       41.45       47.83      1.49 o 
   4   8   7        0.10        1.31      1.66 o 
   5   8   7       65.65       58.94      1.84 o 
   6   8   7        0.03        2.01      1.50 o 
  -7   9   7        0.29        3.03      1.90 o 
  -6   9   7       51.78       53.32      2.59 o 
  -5   9   7        0.02        3.91      1.83 o 
  -4   9   7      321.18      325.94      3.72 o 
  -3   9   7       13.95       17.22      1.75 o 
  -2   9   7      359.43      374.56      8.53 o 
  -1   9   7        4.21        5.53      1.72 o 
   0   9   7      164.12      180.66      4.67 o 
   1   9   7        4.91        6.54      1.54 o 
   2   9   7      114.29      111.80      2.60 o 
   3   9   7       18.69       14.00      1.41 o 
   4   9   7       58.90       58.88      1.52 o 
   5   9   7        0.27        2.23      1.51 o 
   6   9   7       60.94       54.42      1.66 o 
  -6  10   7        0.01       -1.65      1.99 o 
  -5  10   7       36.84       38.85      2.03 o 
  -4  10   7        3.74        8.91      1.87 o 
  -3  10   7      120.21      136.97      2.52 o 
  -2  10   7        8.31       12.46      1.86 o 
  -1  10   7       90.97       96.19      2.28 o 
   0  10   7        1.13        2.30      1.75 o 
   1  10   7       49.38       53.82      1.66 o 
   2  10   7        0.34        2.11      1.54 o 
   3  10   7       64.68       60.22      3.02 o 
   4  10   7        0.31        2.39      1.54 o 
   5  10   7       63.74       59.47      1.91 o 
  -5  11   7        3.94        4.92      2.09 o 
  -4  11   7       34.42       36.84      2.14 o 
  -3  11   7        1.75        2.94      1.97 o 
  -2  11   7       66.47       78.85      2.80 o 
  -1  11   7        2.86        3.67      2.03 o 
   0  11   7       48.91       49.68      2.30 o 
   1  11   7        3.12        4.22      1.65 o 
   2  11   7       47.41       46.05      1.74 o 
   3  11   7        0.03        1.80      1.63 o 
   4  11   7       23.96       20.95      1.63 o 
  -4  12   7        9.63       12.60      2.47 o 
  -3  12   7       46.95       57.63      2.53 o 
  -2  12   7        5.33        5.77      2.06 o 
  -1  12   7       41.49       37.10      2.14 o 
   0  12   7        1.28        1.95      1.98 o 
   1  12   7      113.36      112.80      5.46 o 
   2  12   7        0.07        0.48      1.83 o 
   3  12   7       11.02        6.04      1.77 o 
  -3  13   7        5.61        7.26      2.47 o 
  -2  13   7       32.93       38.08      4.87 o 
  -1  13   7       15.37       15.08      2.22 o 
   0  13   7       32.29       25.57      2.08 o 
   1  13   7        0.00        3.41      2.16 o 
   2  13   7       31.20       28.20      2.12 o 
  -8   0   8       41.10       33.45      2.25 o 
  -6   0   8      154.59      168.66      8.95 o 
  -4   0   8      111.29      118.24      4.51 o 
  -2   0   8      364.78      341.84     12.78 o 
   0   0   8       35.12       50.22      1.71 o 
   2   0   8      550.88      553.13      3.41 o 
   4   0   8       47.09       44.21      1.76 o 
   6   0   8       51.68       65.82      1.86 o 
  -8   1   8        3.43        8.10      1.54 o 
  -7   1   8      185.06      196.09      3.94 o 
  -6   1   8        2.98        5.11      1.47 o 
  -5   1   8      316.71      316.98      6.32 o 
  -4   1   8       70.63       71.01      2.55 o 
  -3   1   8      208.61      226.52      6.69 o 
  -2   1   8        2.10        3.58      1.24 o 
  -1   1   8      275.59      311.74      6.58 o 
   0   1   8      137.64      131.16      1.99 o 
   1   1   8      628.50      649.59      7.39 o 
   2   1   8       62.19       61.10      1.37 o 
   3   1   8      324.11      326.86      1.90 o 
   4   1   8       18.15       23.18      1.26 o 
   5   1   8      216.69      240.01      3.22 o 
   6   1   8        5.29       14.71      1.30 o 
   7   1   8       55.29       53.86      2.56 o 
  -8   2   8       25.90       28.97      1.56 o 
  -7   2   8       12.61       13.48      1.48 o 
  -6   2   8      143.44      147.84      2.22 o 
  -5   2   8        4.41        5.36      1.22 o 
  -4   2   8      171.51      187.10      4.95 o 
  -3   2   8       61.78       61.87      1.94 o 
  -2   2   8      166.24      169.23      4.36 o 
  -1   2   8      100.49       97.69      1.75 o 
   0   2   8       99.44      117.44      1.66 o 
   1   2   8        8.36        9.91      1.33 o 
   2   2   8      140.59      159.35      1.92 o 
   3   2   8       32.43       28.80      1.30 o 
   4   2   8      315.73      305.28      2.94 o 
   5   2   8        4.64        7.69      1.25 o 
   6   2   8      165.56      168.63      2.04 o 
   7   2   8        0.66        0.44      1.41 o 
  -8   3   8        0.20        0.76      1.54 o 
  -7   3   8       34.75       40.85      1.54 o 
  -6   3   8        2.88        7.08      1.43 o 
  -5   3   8       99.59      113.66      2.32 o 
  -4   3   8        0.00        2.86      1.65 o 
  -3   3   8      965.86      973.13     26.47 o 
  -2   3   8        0.36        3.50      1.35 o 
  -1   3   8      334.17      341.98      9.06 o 
   0   3   8       11.66       14.25      1.25 o 
   1   3   8      153.08      163.99      1.51 o 
   2   3   8        7.85        8.45      1.26 o 
   3   3   8      406.12      392.92      3.58 o 
   4   3   8        4.31        9.09      1.30 o 
   5   3   8      237.01      241.91      3.68 o 
   6   3   8        1.73        3.54      1.32 o 
   7   3   8       79.03       82.68      2.18 o 
  -8   4   8       62.42       54.09      1.72 o 
  -7   4   8        3.53        4.51      1.84 o 
  -6   4   8      109.44      108.70      3.20 o 
  -5   4   8        0.24        1.54      1.32 o 
  -4   4   8      323.27      332.80      8.64 o 
  -3   4   8       72.24       68.55      1.64 o 
  -2   4   8      113.52      119.17      3.89 o 
  -1   4   8        2.01        3.31      1.30 o 
   0   4   8      121.47      124.70      2.81 o 
   1   4   8       17.09       21.26      1.57 o 
   2   4   8      111.29      103.25      1.43 o 
   3   4   8       66.83       69.59      2.09 o 
   4   4   8      150.68      152.20      2.98 o 
   5   4   8        0.05        0.11      1.26 o 
   6   4   8       65.30       72.30      2.06 o 
   7   4   8        1.61        6.05      1.47 o 
  -8   5   8        0.39        3.97      1.69 o 
  -7   5   8       73.82       74.78      2.59 o 
  -6   5   8        5.94       10.16      1.61 o 
  -5   5   8      271.87      303.69     10.62 o 
  -4   5   8        3.44        2.20      1.72 o 
  -3   5   8       37.73       43.95      1.67 o 
  -2   5   8        0.49        4.18      1.37 o 
  -1   5   8      108.70      125.08      2.53 o 
   0   5   8       45.35       46.79      1.56 o 
   1   5   8      142.16      143.75      2.16 o 
   2   5   8        0.93        3.02      1.52 o 
   3   5   8      157.75      172.97      2.21 o 
   4   5   8       30.21       31.20      1.56 o 
   5   5   8       81.46       88.62      1.98 o 
   6   5   8        1.06        0.32      1.42 o 
   7   5   8       31.42       32.81      1.53 o 
  -8   6   8       46.57       46.49      2.60 o 
  -7   6   8        1.71        4.76      1.74 o 
  -6   6   8       74.46       75.03      3.60 o 
  -5   6   8        2.79        5.94      1.55 o 
  -4   6   8      126.00      145.65      4.34 o 
  -3   6   8        0.61        2.82      1.26 o 
  -2   6   8      180.98      187.84      3.47 o 
  -1   6   8        4.04        6.60      1.35 o 
   0   6   8      494.14      507.23     11.67 o 
   1   6   8        0.00        1.73      1.40 o 
   2   6   8      573.89      561.54      9.93 o 
   3   6   8        4.30        7.13      1.28 o 
   4   6   8      225.97      249.49      3.64 o 
   5   6   8        2.84        5.27      1.40 o 
   6   6   8       61.40       60.28      1.55 o 
  -7   7   8       40.82       33.20      2.34 o 
  -6   7   8        4.60        6.53      1.75 o 
  -5   7   8       54.48       65.29      2.17 o 
  -4   7   8       10.09       12.55      1.38 o 
  -3   7   8       38.87       37.79      1.40 o 
  -2   7   8       48.89       52.56      2.26 o 
  -1   7   8       53.33       60.73      2.49 o 
   0   7   8        1.03        4.06      1.46 o 
   1   7   8       54.88       49.51      1.73 o 
   2   7   8        9.56       11.49      1.39 o 
   3   7   8       51.31       53.32      1.50 o 
   4   7   8        0.10        2.71      1.42 o 
   5   7   8       43.07       44.37      1.44 o 
   6   7   8        0.44        1.77      1.43 o 
  -7   8   8        1.59        2.17      1.95 o 
  -6   8   8       74.59       71.84      3.40 o 
  -5   8   8        1.97        4.20      1.66 o 
  -4   8   8      206.67      213.95      4.12 o 
  -3   8   8       18.37       23.44      1.62 o 
  -2   8   8      200.45      208.21      4.70 o 
  -1   8   8        7.37        6.72      1.63 o 
   0   8   8      107.59      113.03      3.45 o 
   1   8   8        2.37        6.22      1.50 o 
   2   8   8        8.07        8.74      1.45 o 
   3   8   8       12.57       18.18      1.47 o 
   4   8   8      126.09      132.09      3.26 o 
   5   8   8        2.08        1.91      1.47 o 
   6   8   8       47.34       45.66      2.01 o 
  -6   9   8        0.07        3.67      2.00 o 
  -5   9   8       56.73       54.96      2.62 o 
  -4   9   8        0.54        2.38      1.68 o 
  -3   9   8       79.35       81.51      2.65 o 
  -2   9   8       52.11       54.78      1.72 o 
  -1   9   8      100.21      103.33      1.77 o 
   0   9   8        0.08        1.13      1.63 o 
   1   9   8       44.27       47.90      1.66 o 
   2   9   8        2.36        4.57      1.54 o 
   3   9   8      149.94      155.99      2.52 o 
   4   9   8        0.18        1.89      1.52 o 
   5   9   8       59.85       58.94      1.99 o 
  -6  10   8       35.85       37.45      2.14 o 
  -5  10   8        0.01        1.77      1.95 o 
  -4  10   8       69.12       65.70      1.84 o 
  -3  10   8        2.09        4.41      1.75 o 
  -2  10   8       41.56       42.05      1.82 o 
  -1  10   8        2.05        4.92      1.68 o 
   0  10   8       39.73       39.39      1.79 o 
   1  10   8        0.06        2.74      1.59 o 
   2  10   8      111.12      111.55      3.13 o 
   3  10   8        0.68        2.18      1.56 o 
   4  10   8       67.76       66.40      2.26 o 
  -5  11   8       32.31       25.22      2.32 o 
  -4  11   8       12.30       14.30      2.07 o 
  -3  11   8       23.95       22.39      2.14 o 
  -2  11   8        1.83        4.41      1.96 o 
  -1  11   8       40.87       33.90      3.33 o 
   0  11   8        0.18        2.10      1.81 o 
   1  11   8       46.24       42.71      1.76 o 
   2  11   8        1.52        2.22      1.63 o 
   3  11   8       18.50       30.21      6.81 o 
   4  11   8        0.34        1.78      2.74 o 
  -3  12   8        0.23        1.97      2.13 o 
  -2  12   8       31.09       34.08      2.29 o 
  -1  12   8        3.31        2.43      2.40 o 
   0  12   8       55.38       50.18      2.77 o 
   1  12   8        0.55        1.64      1.87 o 
   2  12   8       52.25       52.06      1.87 o 
  -1  13   8       10.86       10.71      2.46 o 
   0  13   8        1.33       -0.44      2.29 o 
  -7   0   9      109.21      114.05      4.24 o 
  -5   0   9       48.79       54.88      2.79 o 
  -3   0   9       28.75       27.80      1.83 o 
  -1   0   9      208.59      228.97      7.71 o 
   1   0   9      226.66      229.13      5.66 o 
   3   0   9      147.69      148.67      2.98 o 
   5   0   9      120.13      133.12      2.01 o 
   7   0   9       20.30       22.04      1.99 o 
  -8   1   9       58.65       48.05      1.71 o 
  -7   1   9        0.00       -0.39      1.51 o 
  -6   1   9       99.19      103.21      2.46 o 
  -5   1   9        0.92        2.96      1.30 o 
  -4   1   9       88.80       86.24      1.94 o 
  -3   1   9       62.24       59.46      2.43 o 
  -2   1   9      211.81      221.21      5.98 o 
  -1   1   9       14.51       15.35      1.24 o 
   0   1   9      289.21      301.92      5.54 o 
   1   1   9        2.20        3.38      1.33 o 
   2   1   9      647.04      658.58      7.52 o 
   3   1   9       56.68       44.84      1.32 o 
   4   1   9       86.05       78.78      1.37 o 
   5   1   9        3.97        0.85      1.26 o 
   6   1   9       77.59       82.24      1.81 o 
   7   1   9        2.42        4.97      1.51 o 
  -8   2   9        2.28        3.42      1.74 o 
  -7   2   9       54.69       64.26      1.74 o 
  -6   2   9        2.47        1.21      1.30 o 
  -5   2   9       87.82       83.63      1.62 o 
  -4   2   9      130.04      124.00      2.97 o 
  -3   2   9      410.88      438.88     11.05 o 
  -2   2   9      115.10      119.37      3.45 o 
  -1   2   9      133.01      140.87      3.74 o 
   0   2   9        0.04       -0.06      1.17 o 
   1   2   9      623.62      610.41      7.76 o 
   2   2   9        9.26        8.61      1.28 o 
   3   2   9      343.18      339.95      1.81 o 
   4   2   9       24.31       26.16      1.32 o 
   5   2   9      121.34      124.69      2.41 o 
   6   2   9        0.70        1.07      1.66 o 
   7   2   9       42.10       33.09      1.62 o 
  -8   3   9        4.22        7.98      1.71 o 
  -7   3   9        3.90        6.06      1.63 o 
  -6   3   9       81.03       77.53      2.68 o 
  -5   3   9       32.74       32.23      1.34 o 
  -4   3   9       97.38       96.55      2.66 o 
  -3   3   9       59.86       54.38      1.35 o 
  -2   3   9      111.75      114.62      3.80 o 
  -1   3   9       82.15       82.49      3.20 o 
   0   3   9      146.03      151.06      2.52 o 
   1   3   9        5.71        6.83      1.35 o 
   2   3   9      128.31      128.36      2.12 o 
   3   3   9       55.58       55.20      1.80 o 
   4   3   9      382.07      391.67      3.79 o 
   5   3   9        0.03        4.43      1.41 o 
   6   3   9       58.46       55.33      2.16 o 
   7   3   9        1.56        3.83      1.50 o 
  -8   4   9        1.44        2.64      1.70 o 
  -7   4   9       55.10       51.14      2.33 o 
  -6   4   9        1.93        5.38      1.48 o 
  -5   4   9      175.58      178.71      4.10 o 
  -4   4   9        3.52        5.25      1.33 o 
  -3   4   9       76.98       81.40      3.42 o 
  -2   4   9       99.05       87.05      2.11 o 
  -1   4   9      178.80      176.63      4.00 o 
   0   4   9      107.13      111.03      2.52 o 
   1   4   9      120.85      120.77      2.75 o 
   2   4   9       26.97       29.00      1.34 o 
   3   4   9      143.67      153.04      3.49 o 
   4   4   9        3.51        7.60      1.30 o 
   5   4   9       55.52       66.97      1.95 o 
   6   4   9        0.01        1.16      1.52 o 
  -7   5   9        2.40        3.12      2.02 o 
  -6   5   9       36.61       36.38      1.61 o 
  -5   5   9        0.00        1.56      1.41 o 
  -4   5   9      100.25      110.03      2.91 o 
  -3   5   9        8.95        8.36      1.33 o 
  -2   5   9      162.62      154.19      3.01 o 
  -1   5   9        0.91        2.13      1.30 o 
   0   5   9      315.54      336.29      8.32 o 
   1   5   9       11.84        9.57      1.42 o 
   2   5   9      288.04      267.30      4.87 o 
   3   5   9       58.94       66.52      1.40 o 
   4   5   9       78.93       95.04      2.14 o 
   5   5   9        0.10        1.23      1.31 o 
   6   5   9       48.81       36.71      1.44 o 
  -7   6   9       16.64       19.37      1.90 o 
  -6   6   9        1.24        6.84      1.85 o 
  -5   6   9       39.36       44.28      1.91 o 
  -4   6   9        1.91        4.54      1.41 o 
  -3   6   9        0.92        3.77      1.40 o 
  -2   6   9        0.72        4.30      1.31 o 
  -1   6   9      280.78      297.53      5.88 o 
   0   6   9       12.66       16.20      1.49 o 
   1   6   9      209.29      200.04      4.09 o 
   2   6   9        6.52        8.96      1.64 o 
   3   6   9      262.07      270.46      5.18 o 
   4   6   9        0.17        3.84      1.38 o 
   5   6   9       79.06       69.41      1.51 o 
   6   6   9        2.40        2.38      1.50 o 
  -7   7   9        0.11        3.12      1.87 o 
  -6   7   9       76.92       71.28      2.89 o 
  -5   7   9        1.69        6.35      1.69 o 
  -4   7   9      108.33      109.12      3.93 o 
  -3   7   9        6.91        9.71      1.45 o 
  -2   7   9       38.91       39.32      1.43 o 
  -1   7   9       19.59       22.06      1.52 o 
   0   7   9      186.14      200.48      4.15 o 
   1   7   9        9.42       11.62      1.51 o 
   2   7   9       96.03       90.95      1.97 o 
   3   7   9       55.38       57.58      2.52 o 
   4   7   9       92.76      109.07      2.40 o 
   5   7   9        0.58        3.41      1.50 o 
  -6   8   9       11.07       11.75      2.00 o 
  -5   8   9       60.48       58.82      1.72 o 
  -4   8   9        0.17        3.91      1.50 o 
  -3   8   9      145.82      128.48      2.57 o 
  -2   8   9        0.96        5.32      1.45 o 
  -1   8   9       23.65       28.97      1.61 o 
   0   8   9       16.82       21.96      1.83 o 
   1   8   9       74.65       81.46      2.08 o 
   2   8   9        0.65        1.84      1.53 o 
   3   8   9       67.27       84.71      2.07 o 
   4   8   9        0.31       -0.86      1.50 o 
   5   8   9       28.12       31.15      1.87 o 
  -6   9   9        6.99        7.03      1.94 o 
  -5   9   9        3.03        3.50      1.82 o 
  -4   9   9       34.47       30.55      1.69 o 
  -3   9   9        0.74        1.53      1.55 o 
  -2   9   9       34.48       34.03      2.21 o 
  -1   9   9       34.74       40.06      1.74 o 
   0   9   9       64.30       65.15      2.16 o 
   1   9   9       28.84       24.84      1.67 o 
   2   9   9       84.34       94.90      2.69 o 
   3   9   9        0.14        1.91      1.56 o 
   4   9   9       79.59       80.21      3.07 o 
  -5  10   9       21.68       18.10      2.14 o 
  -4  10   9        8.58       12.06      2.27 o 
  -3  10   9       58.11       51.94      1.83 o 
  -2  10   9        0.18        4.61      1.69 o 
  -1  10   9       85.95       81.05      3.16 o 
   0  10   9        0.52        2.89      2.13 o 
   1  10   9       81.26       85.77      4.20 o 
   2  10   9        1.07        2.81      1.66 o 
   3  10   9       45.59       41.99      1.74 o 
   4  10   9        0.18        2.12      2.76 o 
  -4  11   9       18.31       13.36      1.89 o 
  -3  11   9        0.36        4.10      2.06 o 
  -2  11   9       45.85       42.67      2.09 o 
  -1  11   9        4.34        6.88      2.03 o 
   0  11   9       29.57       27.34      2.11 o 
   1  11   9        3.67        7.23      1.91 o 
   2  11   9       44.28       47.06      1.86 o 
   3  11   9        0.04       -0.42      1.85 o 
  -2  12   9        2.11        3.32      2.11 o 
  -1  12   9        7.43        6.62      2.42 o 
   0  12   9        1.44        1.86      2.52 o 
   1  12   9       54.26       51.91      3.50 o 
  -8   0  10       49.39       38.62      5.37 o 
  -6   0  10      148.71      137.10      5.83 o 
  -4   0  10       53.49       55.36      2.73 o 
  -2   0  10      222.78      216.77      6.48 o 
   0   0  10      275.51      266.70      7.69 o 
   2   0  10      340.99      347.99      2.46 o 
   4   0  10       26.98       28.28      1.92 o 
   6   0  10       29.77       28.12      2.21 o 
  -8   1  10        1.40        0.07      1.67 o 
  -7   1  10       32.33       32.44      1.64 o 
  -6   1  10        1.94        3.65      1.26 o 
  -5   1  10       46.40       40.57      1.41 o 
  -4   1  10        0.19        0.50      1.40 o 
  -3   1  10       49.66       52.24      1.36 o 
  -2   1  10       29.60       32.97      1.39 o 
  -1   1  10      211.22      216.18      4.19 o 
   0   1  10        0.16        0.05      1.19 o 
   1   1  10      310.35      298.09      6.91 o 
   2   1  10       13.61       17.61      1.26 o 
   3   1  10      181.96      175.07      2.92 o 
   4   1  10       11.09       15.07      1.31 o 
   5   1  10       25.59       26.13      1.37 o 
   6   1  10        0.11        0.81      2.33 o 
  -8   2  10        6.67        7.14      1.77 o 
  -7   2  10        7.40        8.85      1.63 o 
  -6   2  10       38.99       38.10      1.40 o 
  -5   2  10        3.10        3.57      1.30 o 
  -4   2  10       96.48       86.94      1.43 o 
  -3   2  10       15.96       19.73      1.40 o 
  -2   2  10      426.56      429.89     11.68 o 
  -1   2  10       25.45       26.35      1.27 o 
   0   2  10      378.08      361.84      6.05 o 
   1   2  10        1.93        3.20      1.34 o 
   2   2  10      275.39      262.23      4.29 o 
   3   2  10        1.33        3.43      1.35 o 
   4   2  10      160.46      141.34      1.49 o 
   5   2  10        0.76       -1.41      1.41 o 
   6   2  10       54.83       51.11      2.74 o 
  -7   3  10       32.03       29.55      1.76 o 
  -6   3  10        2.48        6.61      1.43 o 
  -5   3  10       38.32       35.22      1.43 o 
  -4   3  10        5.85        7.67      1.32 o 
  -3   3  10      208.79      206.28      4.64 o 
  -2   3  10        5.94        7.64      1.31 o 
  -1   3  10      157.31      151.72      2.12 o 
   0   3  10        0.07        1.57      1.19 o 
   1   3  10       79.45       83.46      2.20 o 
   2   3  10        1.38        0.60      1.36 o 
   3   3  10       29.69       32.70      1.46 o 
   4   3  10        0.79        5.23      1.50 o 
   5   3  10       57.47       51.09      1.44 o 
   6   3  10        0.11        2.05      1.45 o 
  -7   4  10        2.30        3.35      2.18 o 
  -6   4  10       21.39       20.75      1.66 o 
  -5   4  10       21.00       25.03      1.37 o 
  -4   4  10       95.30       92.56      2.50 o 
  -3   4  10        2.09        3.14      1.30 o 
  -2   4  10      105.00      106.75      2.46 o 
  -1   4  10        3.03        5.22      1.30 o 
   0   4  10      219.35      241.64      7.11 o 
   1   4  10        0.07        2.26      1.49 o 
   2   4  10      223.66      225.43      5.21 o 
   3   4  10       10.22       15.64      1.39 o 
   4   4  10       80.10       81.92      1.45 o 
   5   4  10        8.45        8.06      1.35 o 
   6   4  10       22.55       18.73      1.53 o 
  -7   5  10       15.32       16.38      2.47 o 
  -6   5  10        2.22        3.42      1.66 o 
  -5   5  10       70.82       65.32      2.40 o 
  -4   5  10       24.19       24.70      1.44 o 
  -3   5  10       72.19       65.72      2.05 o 
  -2   5  10       31.12       34.85      1.35 o 
  -1   5  10      248.48      248.34      5.34 o 
   0   5  10       13.63       16.99      1.43 o 
   1   5  10      277.59      274.83      4.91 o 
   2   5  10        1.18        2.82      1.43 o 
   3   5  10      157.55      154.50      3.71 o 
   4   5  10        1.70        4.16      1.40 o 
   5   5  10       38.32       34.66      1.52 o 
  -7   6  10        0.19       -1.07      2.34 o 
  -6   6  10       31.19       26.48      1.73 o 
  -5   6  10        2.89        6.20      1.87 o 
  -4   6  10       48.29       56.06      2.34 o 
  -3   6  10       14.66       16.38      1.61 o 
  -2   6  10       21.50       23.97      2.44 o 
  -1   6  10        0.33        1.97      1.43 o 
   0   6  10      178.01      198.59      3.27 o 
   1   6  10        1.71        0.71      1.51 o 
   2   6  10       70.35       62.74      1.58 o 
   3   6  10        3.58        2.65      1.54 o 
   4   6  10       29.83       34.23      2.20 o 
   5   6  10        2.27        5.18      1.52 o 
  -6   7  10        0.08        0.87      1.89 o 
  -5   7  10       26.77       25.08      1.92 o 
  -4   7  10        0.10        2.06      1.42 o 
  -3   7  10       68.38       68.73      2.33 o 
  -2   7  10       29.29       25.42      1.71 o 
  -1   7  10      129.04      140.63      2.72 o 
   0   7  10        4.05        6.47      1.66 o 
   1   7  10      226.26      239.57      6.34 o 
   2   7  10        0.27        2.21      1.49 o 
   3   7  10       97.61       96.53      2.00 o 
   4   7  10        1.05        0.08      1.52 o 
   5   7  10       26.23       21.48      1.65 o 
  -6   8  10        8.75        7.92      1.91 o 
  -5   8  10       20.23       18.91      1.78 o 
  -4   8  10       34.05       34.02      1.55 o 
  -3   8  10        7.90        8.50      1.46 o 
  -2   8  10       75.16       70.76      3.09 o 
  -1   8  10        5.10       10.90      1.64 o 
   0   8  10       92.50      110.34      4.67 o 
   1   8  10        0.27        3.84      1.56 o 
   2   8  10       13.89       18.55      1.61 o 
   3   8  10        0.10        3.88      1.57 o 
   4   8  10       38.12       36.70      2.22 o 
  -5   9  10       35.05       24.00      2.28 o 
  -4   9  10        1.51        5.66      1.70 o 
  -3   9  10       60.48       55.13      1.63 o 
  -2   9  10        4.71        7.56      1.79 o 
  -1   9  10       83.10       90.74      3.02 o 
   0   9  10        0.03        4.45      1.85 o 
   1   9  10       37.64       42.65      1.88 o 
   2   9  10        1.11        3.10      1.67 o 
   3   9  10       50.97       48.89      2.14 o 
  -4  10  10       21.58       18.38      1.82 o 
  -3  10  10        0.32        0.60      1.71 o 
  -2  10  10       47.73       47.34      3.00 o 
  -1  10  10        0.84        4.35      1.74 o 
   0  10  10       27.90       30.31      2.01 o 
   1  10  10        2.57        6.45      1.94 o 
   2  10  10       68.18       63.44      3.54 o 
   3  10  10        0.03        3.00      2.59 o 
  -3  11  10       11.75       10.41      3.06 o 
  -2  11  10        0.66        3.85      1.86 o 
  -1  11  10       40.71       39.33      3.84 o 
   0  11  10        2.57        4.37      2.11 o 
   1  11  10       52.18       52.36      2.24 o 
  -7   0  11       31.08       31.48      5.05 o 
  -5   0  11       70.08       63.21      4.45 o 
  -3   0  11      144.95      149.37      6.68 o 
  -1   0  11      341.36      337.74      9.95 o 
   1   0  11      287.83      265.00      6.43 o 
   3   0  11        6.40        7.20      1.90 o 
   5   0  11        7.34        3.94      1.87 o 
  -7   1  11        1.77        3.99      1.68 o 
  -6   1  11       49.81       51.20      2.00 o 
  -5   1  11        6.66        5.16      1.39 o 
  -4   1  11       48.06       46.22      1.33 o 
  -3   1  11        0.74        2.65      1.32 o 
  -2   1  11      191.51      206.20      5.02 o 
  -1   1  11        0.38        3.71      1.24 o 
   0   1  11      145.44      134.30      2.74 o 
   1   1  11        0.92        2.50      1.39 o 
   2   1  11      174.07      172.88      2.83 o 
   3   1  11        7.40        5.17      1.30 o 
   4   1  11       41.36       31.07      1.42 o 
   5   1  11        3.67        4.75      1.35 o 
  -7   2  11       14.94       12.93      1.78 o 
  -6   2  11        5.14        5.39      1.52 o 
  -5   2  11       22.97       24.11      1.70 o 
  -4   2  11       12.77       13.33      1.34 o 
  -3   2  11      114.65      124.83      3.50 o 
  -2   2  11        1.53        4.15      1.37 o 
  -1   2  11       67.78       70.63      1.60 o 
   0   2  11        4.01        6.77      1.21 o 
   1   2  11       45.94       44.84      1.59 o 
   2   2  11        3.14        3.01      1.37 o 
   3   2  11       77.80       75.84      1.43 o 
   4   2  11        0.41        1.51      1.36 o 
   5   2  11       36.92       32.10      2.27 o 
  -7   3  11        0.62        4.04      1.84 o 
  -6   3  11       36.53       33.70      1.51 o 
  -5   3  11        0.00        5.43      1.34 o 
  -4   3  11      201.10      187.73      4.08 o 
  -3   3  11        1.67        5.93      1.47 o 
  -2   3  11      239.60      250.53      5.52 o 
  -1   3  11        3.37        6.51      1.32 o 
   0   3  11      210.62      210.40      5.15 o 
   1   3  11        6.15        9.03      1.58 o 
   2   3  11       43.09       41.09      1.49 o 
   3   3  11        3.72        9.67      1.46 o 
   4   3  11       30.64       27.00      1.77 o 
   5   3  11        0.05       -0.31      1.51 o 
  -7   4  11       14.28       11.61      2.39 o 
  -6   4  11        1.82        3.24      1.45 o 
  -5   4  11       56.79       50.67      2.32 o 
  -4   4  11        8.77        6.55      1.40 o 
  -3   4  11       88.47       96.38      2.77 o 
  -2   4  11        0.82        4.17      1.42 o 
  -1   4  11      179.52      186.29      4.31 o 
   0   4  11        0.03        0.07      1.46 o 
   1   4  11       84.31       82.24      2.83 o 
   2   4  11       22.37       23.61      1.66 o 
   3   4  11       73.39       62.15      1.71 o 
   4   4  11        3.97        5.47      1.41 o 
   5   4  11       28.02       20.82      1.51 o 
  -6   5  11       15.70       13.78      1.64 o 
  -5   5  11        6.83        7.65      1.48 o 
  -4   5  11       22.96       34.07      1.45 o 
  -3   5  11       12.25       14.81      1.43 o 
  -2   5  11      105.76      107.50      3.73 o 
  -1   5  11       19.40       17.34      1.41 o 
   0   5  11      113.76      131.98      5.08 o 
   1   5  11       29.78       33.26      1.54 o 
   2   5  11       51.43       45.06      1.72 o 
   3   5  11        2.11        2.48      1.40 o 
   4   5  11       22.09       22.17      1.54 o 
   5   5  11        3.20        5.65      1.52 o 
  -6   6  11        1.55        2.66      1.67 o 
  -5   6  11       55.01       55.28      1.95 o 
  -4   6  11        0.01        1.44      1.52 o 
  -3   6  11       50.94       54.47      2.58 o 
  -2   6  11        1.56        1.01      1.65 o 
  -1   6  11      146.97      160.88      3.04 o 
   0   6  11        4.35        6.26      1.71 o 
   1   6  11      141.76      141.48      5.27 o 
   2   6  11        0.18        3.26      1.59 o 
   3   6  11       27.47       24.56      1.50 o 
   4   6  11        0.92        1.26      1.54 o 
  -5   7  11        8.12       11.24      1.53 o 
  -4   7  11       34.62       40.33      2.19 o 
  -3   7  11        0.23       -1.40      1.40 o 
  -2   7  11       16.51       21.43      1.41 o 
  -1   7  11        3.54        2.82      1.69 o 
   0   7  11       65.98       75.76      3.21 o 
   1   7  11       21.20       26.40      1.65 o 
   2   7  11       30.26       28.07      1.58 o 
   3   7  11        0.10        0.99      1.61 o 
   4   7  11       31.20       27.45      1.65 o 
  -5   8  11       22.07       20.93      1.76 o 
  -4   8  11        0.01        3.23      1.53 o 
  -3   8  11      113.01      109.88      3.54 o 
  -2   8  11        1.51        1.74      1.67 o 
  -1   8  11       79.54       89.49      4.08 o 
   0   8  11        0.00        0.21      1.98 o 
   1   8  11       46.93       53.23      2.12 o 
   2   8  11       10.11        8.23      1.69 o 
   3   8  11       29.64       24.57      1.78 o 
  -4   9  11       54.66       44.56      1.70 o 
  -3   9  11        1.46        4.19      1.58 o 
  -2   9  11       51.88       51.48      2.39 o 
  -1   9  11        0.03        0.49      1.71 o 
   0   9  11       39.60       43.27      2.04 o 
   1   9  11        2.62        2.20      1.94 o 
   2   9  11       20.71       19.45      1.85 o 
  -3  10  11       15.50       17.62      4.11 o 
  -2  10  11        1.47        4.99      1.97 o 
  -1  10  11       26.28       30.35      2.45 o 
   0  10  11        0.58        2.35      2.10 o 
   1  10  11       23.38       25.58      2.08 o 
  -6   0  12       50.57       50.79      2.15 o 
  -4   0  12       38.87       38.18      1.94 o 
  -2   0  12      184.79      195.43      8.63 o 
   0   0  12       65.40       53.65      3.03 o 
   2   0  12      159.52      143.77      2.97 o 
   4   0  12       10.06        6.55      1.99 o 
  -6   1  12        0.64        1.25      1.47 o 
  -5   1  12       81.16       76.19      1.96 o 
  -4   1  12       11.10       12.05      1.34 o 
  -3   1  12       61.03       66.25      2.80 o 
  -2   1  12        0.96        4.56      1.34 o 
  -1   1  12       81.67       80.73      2.08 o 
   0   1  12        1.96        4.60      1.30 o 
   1   1  12       39.10       35.01      1.49 o 
   2   1  12       13.72       13.09      1.45 o 
   3   1  12       41.55       36.40      1.41 o 
   4   1  12        0.27        0.41      1.45 o 
   5   1  12       25.04       14.88      1.54 o 
  -6   2  12       22.81       23.27      1.79 o 
  -5   2  12        0.02        2.05      1.53 o 
  -4   2  12       41.59       45.28      1.89 o 
  -3   2  12        0.00        2.00      1.39 o 
  -2   2  12       58.82       69.84      2.97 o 
  -1   2  12        6.76        9.19      1.31 o 
   0   2  12       40.68       38.72      1.72 o 
   1   2  12        0.45        1.46      1.43 o 
   2   2  12        6.00        6.88      1.48 o 
   3   2  12        6.46        6.77      1.47 o 
   4   2  12       25.28       18.82      1.63 o 
  -6   3  12        0.11        0.28      1.56 o 
  -5   3  12       15.25       16.53      1.48 o 
  -4   3  12        4.95        4.68      1.46 o 
  -3   3  12      153.31      151.68      4.36 o 
  -2   3  12        0.66        1.50      1.39 o 
  -1   3  12      121.35      113.88      2.30 o 
   0   3  12       12.49       12.45      1.43 o 
   1   3  12       62.54       55.26      1.91 o 
   2   3  12        4.98        6.78      1.53 o 
   3   3  12       47.51       39.43      2.10 o 
   4   3  12        1.82        6.95      1.56 o 
  -6   4  12       32.05       26.82      1.61 o 
  -5   4  12        1.00        1.40      1.53 o 
  -4   4  12      122.51      117.52      3.86 o 
  -3   4  12       28.12       31.37      1.60 o 
  -2   4  12       81.93       78.09      2.14 o 
  -1   4  12        3.98        7.51      1.38 o 
   0   4  12       31.73       33.92      2.29 o 
   1   4  12       20.00       22.05      1.52 o 
   2   4  12       12.80       10.28      1.48 o 
   3   4  12        5.25        8.63      1.47 o 
   4   4  12       28.47       21.65      1.53 o 
  -5   5  12       47.61       47.65      1.65 o 
  -4   5  12        7.12        6.63      1.50 o 
  -3   5  12       33.35       42.40      1.60 o 
  -2   5  12        0.11        2.07      1.41 o 
  -1   5  12       44.20       47.29      1.76 o 
   0   5  12        0.01        3.13      1.74 o 
   1   5  12       49.70       47.97      2.43 o 
   2   5  12        0.05        0.76      1.60 o 
   3   5  12       11.74       10.64      1.55 o 
   4   5  12        0.15        3.95      1.58 o 
  -5   6  12        2.43        7.57      1.54 o 
  -4   6  12       20.79       28.00      1.59 o 
  -3   6  12        2.25        2.11      1.53 o 
  -2   6  12       22.33       22.99      1.50 o 
  -1   6  12        0.41        1.68      1.58 o 
   0   6  12       71.17       75.68      2.06 o 
   1   6  12        0.34        3.83      1.68 o 
   2   6  12       68.30       50.37      1.86 o 
   3   6  12        1.63        0.51      1.54 o 
  -4   7  12        6.49        4.72      1.63 o 
  -3   7  12       45.63       47.93      1.66 o 
  -2   7  12        2.95        3.58      1.74 o 
  -1   7  12       23.22       25.24      1.71 o 
   0   7  12        0.93        2.39      1.83 o 
   1   7  12       15.55       15.14      1.79 o 
   2   7  12        0.00        2.35      1.65 o 
   3   7  12       11.33        6.47      1.81 o 
  -3   8  12        2.31        2.66      1.64 o 
  -2   8  12       54.46       47.74      1.78 o 
  -1   8  12        0.78        2.63      2.35 o 
   0   8  12       57.52       52.11      1.95 o 
   1   8  12        0.19        6.68      1.83 o 
   2   8  12        5.87        5.98      1.73 o 
  -2   9  12        2.63        4.53      1.83 o 
  -1   9  12       23.29       20.51      2.08 o 
   0   9  12        1.68        3.50      1.98 o 
  -5   0  13       31.66       33.63      2.18 o 
  -3   0  13        9.50        9.05      2.80 o 
  -1   0  13       43.91       38.47      1.99 o 
   1   0  13       73.25       62.56      2.28 o 
   3   0  13       55.74       50.78      3.18 o 
  -5   1  13        0.40        4.48      1.60 o 
  -4   1  13       29.84       25.36      1.52 o 
  -3   1  13        0.01        0.91      1.43 o 
  -2   1  13       35.04       38.21      1.60 o 
  -1   1  13        0.00        2.12      1.35 o 
   0   1  13       22.38       15.07      1.58 o 
   1   1  13        0.80        1.98      1.51 o 
   2   1  13       29.47       29.70      1.54 o 
   3   1  13        9.19        7.93      1.60 o 
  -5   2  13       30.03       29.03      1.54 o 
  -4   2  13        2.75        3.11      1.48 o 
  -3   2  13       68.77       61.96      2.16 o 
  -2   2  13        0.32        2.32      1.45 o 
  -1   2  13       39.73       35.72      1.45 o 
   0   2  13        6.37        7.11      1.59 o 
   1   2  13       21.48       17.18      1.61 o 
   2   2  13        1.54        2.38      1.50 o 
   3   2  13       32.29       28.04      1.56 o 
  -5   3  13        0.13        2.41      1.60 o 
  -4   3  13       31.00       28.84      1.48 o 
  -3   3  13        0.00        1.01      1.43 o 
  -2   3  13       20.73       21.49      1.45 o 
  -1   3  13        2.15        5.23      1.38 o 
   0   3  13       11.47        8.23      1.65 o 
   1   3  13        1.34        3.11      1.65 o 
   2   3  13       16.50       14.07      1.67 o 
   3   3  13        0.92        1.07      1.63 o 
  -5   4  13       44.10       35.41      1.65 o 
  -4   4  13        3.58        7.02      1.48 o 
  -3   4  13       55.24       52.54      1.53 o 
  -2   4  13        1.99        3.15      1.55 o 
  -1   4  13       40.85       38.01      2.43 o 
   0   4  13        5.50        4.00      1.71 o 
   1   4  13       21.56       21.56      1.78 o 
   2   4  13        2.58        5.32      1.60 o 
   3   4  13       21.77       19.25      1.61 o 
  -4   5  13       14.67       20.67      1.58 o 
  -3   5  13        0.18        0.89      1.45 o 
  -2   5  13       33.41       28.19      1.54 o 
  -1   5  13        0.38        2.58      1.62 o 
   0   5  13       40.73       40.47      2.01 o 
   1   5  13        0.65        2.53      1.72 o 
   2   5  13       38.31       27.13      1.71 o 
  -4   6  13        0.04       -0.37      1.89 o 
  -3   6  13        1.71        3.22      1.53 o 
  -2   6  13        0.18        1.77      1.44 o 
  -1   6  13        4.15        3.82      1.61 o 
   0   6  13        0.06        1.92      1.91 o 
   1   6  13       18.34       18.42      1.84 o 
   2   6  13        0.92        2.26      1.81 o 
  -3   7  13        0.00        4.86      1.93 o 
  -2   7  13       23.70       17.49      1.65 o 
  -1   7  13        0.09        1.18      1.67 o 
   0   7  13       33.41       31.31      2.14 o 
   1   7  13        0.31        0.99      2.20 o 
  -4   0  14        5.64        5.05      2.18 o 
  -2   0  14       21.21       20.67      2.14 o 
   0   0  14       16.39       16.37      3.57 o 
   2   0  14       44.73       38.30      2.43 o 
  -4   1  14        0.15        2.37      1.56 o 
  -3   1  14       13.60       11.37      1.68 o 
  -2   1  14        5.72        4.10      1.46 o 
  -1   1  14       26.73       26.47      1.42 o 
   0   1  14        8.74        8.90      1.70 o 
   1   1  14       39.14       34.22      1.69 o 
   2   1  14        4.80        5.37      1.65 o 
  -4   2  14       15.01       11.73      1.55 o 
  -3   2  14        1.12        2.68      1.55 o 
  -2   2  14       15.28       14.23      1.53 o 
  -1   2  14        0.00        2.16      1.45 o 
   0   2  14       22.85       17.09      1.82 o 
   1   2  14        0.01        2.69      1.68 o 
   2   2  14       20.84       20.39      1.65 o 
  -4   3  14        0.01        0.82      1.64 o 
  -3   3  14       21.57       17.45      1.54 o 
  -2   3  14        2.52        3.25      1.60 o 
  -1   3  14       22.18       19.09      1.70 o 
   0   3  14        0.49        0.48      1.77 o 
   1   3  14        6.69        6.53      1.72 o 
  -3   4  14        0.02        0.33      1.61 o 
  -2   4  14       27.04       21.16      1.62 o 
  -1   4  14        1.83        2.21      1.67 o 
   0   4  14       33.04       33.52      3.12 o 
   1   4  14        0.09        1.49      1.77 o 
  -2   5  14        3.67        4.49      1.54 o 
  -1   5  14        8.24        7.19      1.74 o 
   0   5  14        4.95        7.75      2.02 o 
  -1   1  15        1.11        0.39      6.93 o 
                                                 
